# Supplementary material for: Differential Regulation of the Ribosomal Association of mRNA Transcripts in an Arabidopsis Mutant Defective in Jasmonate-Dependent Wound Response
Source: Front Plant Sci. 2021 Mar 11;12:637959. doi: 10.3389/fpls.2021.637959 (PMC7990880; doi:10.3389/fpls.2021.637959)
Supplement: Supplementary Table 1 — Proteins changed by wounding in Wt and b1b3 leaves. [file Table_1.XLSX]

## Sheet: Suppl Table S1
Supplementary Table S1. Proteins changed by wounding in WT and b1b3 leaves.
			Average peptide counts				FC genotype		Log2 FC genotype		FC treatment		Log2 FC treatment
Gene ID	Gene Symbol	Description	WT_uw_average	WT_wnd_average	b1b3_uw_average	b1b3_wd_average	WT/b1b3 uw	WT/b1b3 wnd	WT/b1b3 uw	WT/b1b3 wnd	WTwnd/uw	b1b3 wnd/uw	WT wnd/uw	b1b3 wnd/uw
AT5G05980	DHFS-FPGS HOMOLOG B (DFB)	| Symbols: ATDFB DFB FPGS1 | DHFS-FPGS homolog B | chr5:1799738-1804441 REVERSE LENGTH=571	1.1	3.1	2.1	1.1	0.52381	2.81818	-0.932886	1.49476	2.81818	0.52381	1.49476	-0.932886
AT3G27430	(PBB1)	| Symbols: PBB1 | N-terminal nucleophile aminohydrolases (Ntn hydrolases) superfamily protein | chr3:10152910-10155052 FORWARD LENGTH=273	1.1	2.6	1.6	1.1	0.6875	2.36364	-0.540568	1.24101	2.36364	0.6875	1.24101	-0.540568
AT2G43940	HARMLESS TO OZONE LAYER 3 (HOL3)	| Symbols: ATHOL3 HOL3 | S-adenosyl-L-methionine-dependent methyltransferases superfamily protein | chr2:18196091-18197664 REVERSE LENGTH=226	1.1	2.6	2.1	1.1	0.52381	2.36364	-0.932886	1.24101	2.36364	0.52381	1.24101	-0.932886
AT1G22450	CYTOCHROME C OXIDASE 6B (COX6B)	| Symbols: COX6B ATCOX6B2 | cytochrome C oxidase 6B | chr1:7925447-7926918 FORWARD LENGTH=191	2.1	5.6	1.6	2.6	1.3125	2.15385	0.392317	1.10692	2.66667	1.625	1.41504	0.70044
AT5G49570	PEPTIDE-N-GLYCANASE 1 (PNG1)	| Symbols: AtPNG1 PNG1 | peptide-N-glycanase 1 | chr5:20112071-20116125 REVERSE LENGTH=721	1.1	3.1	2.1	1.6	0.52381	1.9375	-0.932886	0.954196	2.81818	0.761905	1.49476	-0.392317
AT1G74230	RNA-BINDING GLYCINE-RICH PROTEIN A2 (RBGA2)	| Symbols: GR-RBP5 | glycine-rich RNA-binding protein 5 | chr1:27915346-27916857 FORWARD LENGTH=289	1.1	3.1	2.1	2.1	0.52381	1.47619	-0.932886	0.561879	2.81818	1	1.49476	0
AT2G43820	UDP-GLUCOSYLTRANSFERASE 74F2 (UGT74F2)	| Symbols: GT UGT74F2 ATSAGT1 SGT1 SAGT1 | UDP-glucosyltransferase 74F2 | chr2:18152279-18153715 FORWARD LENGTH=449	2.1	5.1	3.1	3.6	0.677419	1.41667	-0.561879	0.5025	2.42857	1.16129	1.28011	0.215729
AT2G44050	COI1 SUPPRESSOR1 (COS1)	| Symbols: COS1 | 6 7-dimethyl-8-ribityllumazine synthase / DMRL synthase / lumazine synthase / riboflavin synthase | chr2:18224304-18225917 FORWARD LENGTH=227	3.1	6.6	3.6	5.6	0.861111	1.17857	-0.215729	0.237039	2.12903	1.55556	1.0902	0.63743
AT1G27310	NUCLEAR TRANSPORT FACTOR 2A (NTF2A)	| Symbols: NTF2A | nuclear transport factor 2A | chr1:9484615-9485790 REVERSE LENGTH=122	1.6	4.6	3.1	1.6	0.516129	2.875	-0.954196	1.52356	2.875	0.516129	1.52356	-0.954196
AT2G43160	0	| Symbols: | ENTH/VHS family protein | chr2:17948884-17953267 FORWARD LENGTH=895	1.6	4.1	3.1	2.1	0.516129	1.95238	-0.954196	0.965235	2.5625	0.677419	1.35755	-0.561879
AT5G56590	0	| Symbols: | O-Glycosyl hydrolases family 17 protein | chr5:22907521-22909436 FORWARD LENGTH=506	1.1	4.6	3.6	2.6	0.305556	1.76923	-1.71049	0.823122	4.18182	0.722222	2.06413	-0.469485
AT5G64300	GTP CYCLOHYDROLASE II (GCH)	| Symbols: ATGCH GCH ATRIBA1 RFD1 | GTP cyclohydrolase II | chr5:25718459-25720790 FORWARD LENGTH=543	1.6	3.6	4.1	2.1	0.390244	1.71429	-1.35755	0.777608	2.25	0.512195	1.16993	-0.965235
AT4G24730	#N/A	| Symbols: | Calcineurin-like metallo-phosphoesterase superfamily protein | chr4:12752696-12753631 REVERSE LENGTH=311	0.6	2.6	3.1	1.6	0.193548	1.625	-2.36923	0.70044	4.33333	0.516129	2.11548	-0.954196
AT2G45180	0	| Symbols: | Bifunctional inhibitor/lipid-transfer protein/seed storage 2S albumin superfamily protein | chr2:18626377-18626781 FORWARD LENGTH=134	0.1	3.1	3.6	2.1	0.0277778	1.47619	-5.16993	0.561879	31	0.583333	4.9542	-0.777608
AT5G39050	PHENOLIC GLUCOSIDE MALONYLTRANSFERASE 1 (PMAT1)	| Symbols: | HXXXD-type acyl-transferase family protein | chr5:15634596-15636005 FORWARD LENGTH=469	0.6	3.1	1.6	2.1	0.375	1.47619	-1.41504	0.561879	5.16667	1.3125	2.36923	0.392317
AT4G24510	ECERIFERUM 2 (CER2)	| Symbols: CER2 VC2 VC-2 | HXXXD-type acyl-transferase family protein | chr4:12660929-12662537 FORWARD LENGTH=421	5.6	12.6	11.1	8.6	0.504505	1.46512	-0.987061	0.551015	2.25	0.774775	1.16993	-0.368151
AT5G16370	ACYL ACTIVATING ENZYME 5 (AAE5)	| Symbols: AAE5 | acyl activating enzyme 5 | chr5:5356823-5358481 REVERSE LENGTH=552	0.6	1.6	2.1	1.1	0.285714	1.45455	-1.80735	0.540568	2.66667	0.52381	1.41504	-0.932886
AT3G45010	SERINE CARBOXYPEPTIDASE-LIKE 48 (scpl48)	| Symbols: scpl48 | serine carboxypeptidase-like 48 | chr3:16466328-16468845 FORWARD LENGTH=510	2.6	8.1	5.1	5.6	0.509804	1.44643	-0.971986	0.532495	3.11538	1.09804	1.63941	0.13493
AT1G52410	TSK-ASSOCIATING PROTEIN 1 (TSA1)	| Symbols: TSA1 | TSK-associating protein 1 | chr1:19520762-19525361 FORWARD LENGTH=755	1.1	3.1	4.1	2.6	0.268293	1.19231	-1.89812	0.253757	2.81818	0.634146	1.49476	-0.657112
AT5G52560	UDP-SUGAR PYROPHOSPHORYLASE (USP)	| Symbols: ATUSP USP | UDP-sugar pyrophosphorylase | chr5:21331230-21334573 FORWARD LENGTH=614	3.1	6.6	7.1	5.6	0.43662	1.17857	-1.19555	0.237039	2.12903	0.788732	1.0902	-0.342392
AT2G42810	PROTEIN PHOSPHATASE 5 (PP5)	| Symbols: PAPP5 PP5 | protein phosphatase 5.2 | chr2:17812336-17815896 REVERSE LENGTH=484	3.1	7.1	6.6	6.1	0.469697	1.16393	-1.0902	0.21901	2.29032	0.924242	1.19555	-0.113657
AT3G13800	0	| Symbols: | Metallo-hydrolase/oxidoreductase superfamily protein | chr3:4538879-4541366 FORWARD LENGTH=361	1.6	3.6	5.6	3.1	0.285714	1.16129	-1.80735	0.215729	2.25	0.553571	1.16993	-0.853159
AT2G19520	(FVE)	| Symbols: FVE ACG1 MSI4 NFC4 NFC04 ATMSI4 | Transducin family protein / WD-40 repeat family protein | chr2:8456006-8459235 FORWARD LENGTH=507	1.6	4.1	4.6	3.6	0.347826	1.13889	-1.52356	0.187627	2.5625	0.782609	1.35755	-0.353637
AT4G16760	ACYL-COA OXIDASE 1 (ACX1)	| Symbols: ACX1 ATACX1 | acyl-CoA oxidase 1 | chr4:9424930-9428689 REVERSE LENGTH=664	4.6	12.6	11.1	12.1	0.414414	1.04132	-1.27085	0.0584167	2.73913	1.09009	1.45372	0.124447
AT1G59700	GLUTATHIONE S-TRANSFERASE TAU 16 (GSTU16)	| Symbols: ATGSTU16 GSTU16 | glutathione S-transferase TAU 16 | chr1:21936459-21937763 FORWARD LENGTH=234	1.1	2.6	2.6	2.6	0.423077	1	-1.24101	0	2.36364	1	1.24101	3.20343e-16
AT1G52340	ABA DEFICIENT 2 (ABA2)	| Symbols: ABA2 SIS4 GIN1 SDR1 ISI4 SRE1 ATABA2 ATSDR1 | NAD(P)-binding Rossmann-fold superfamily protein | chr1:19489997-19491527 REVERSE LENGTH=285	0.6	1.6	2.1	1.6	0.285714	1	-1.80735	0	2.66667	0.761905	1.41504	-0.392317
AT5G59750	HOMOLOG OF RIBA 3 (RIBA3)	| Symbols: | DHBP synthase RibB-like alpha/beta domain;GTP cyclohydrolase II | chr5:24073397-24075411 FORWARD LENGTH=509	0.6	1.6	2.6	1.6	0.230769	1	-2.11548	0	2.66667	0.615385	1.41504	-0.70044
AT5G48790	0	| Symbols: | Domain of unknown function (DUF1995) | chr5:19780010-19781977 REVERSE LENGTH=316	0.6	1.6	3.1	1.6	0.193548	1	-2.36923	0	2.66667	0.516129	1.41504	-0.954196
AT4G11175	0	| Symbols: | Nucleic acid-binding OB-fold-like protein | chr4:6818162-6818806 FORWARD LENGTH=141	0.1	1.1	2.1	1.1	0.047619	1	-4.39232	0	11	0.52381	3.45943	-0.932886
AT4G36945	0	| Symbols: | PLC-like phosphodiesterases superfamily protein | chr4:17420098-17422047 REVERSE LENGTH=408	0.6	2.1	3.6	2.1	0.166667	1	-2.58496	-3.20343e-16	3.5	0.583333	1.80735	-0.777608
AT5G61820	0	| Symbols: | FUNCTIONS IN: molecular_function unknown; INVOLVED IN: biological_process unknown; LOCATED IN: vacuole; EXPRESSED IN: 24 plant structures; EXPRESSED DURING: 15 growth stages; CONTAINS InterPro DOMAIN/s: Stress up-regulated Nod 1...	0.1	2.6	3.6	2.6	0.0277778	1	-5.16993	-3.20343e-16	26	0.722222	4.70044	-0.469485
AT2G32240	0	| Symbols: | FUNCTIONS IN: molecular_function unknown; INVOLVED IN: response to cadmium ion; LOCATED IN: plasma membrane; EXPRESSED IN: 25 plant structures; EXPRESSED DURING: 13 growth stages; CONTAINS InterPro DOMAIN/s: Prefoldin (InterPro:...	4.6	9.6	12.1	10.1	0.380165	0.950495	-1.3953	-0.073249	2.08696	0.834711	1.0614	-0.260652
AT1G64520	REGULATORY PARTICLE NON-ATPASE 12A (RPN12a)	| Symbols: RPN12a | regulatory particle non-ATPase 12A | chr1:23956459-23958120 FORWARD LENGTH=267	1.1	3.1	3.1	3.6	0.354839	0.861111	-1.49476	-0.215729	2.81818	1.16129	1.49476	0.215729
AT4G01870	0	| Symbols: | tolB protein-related | chr4:808473-810431 REVERSE LENGTH=652	0.1	1.6	1.1	2.1	0.0909091	0.761905	-3.45943	-0.392317	16	1.90909	4	0.932886
AT1G21640	NAD KINASE 2 (NADK2)	| Symbols: NADK2 ATNADK2 | NAD kinase 2 | chr1:7588726-7592669 FORWARD LENGTH=985	1.1	4.6	6.1	6.6	0.180328	0.69697	-2.47131	-0.520832	4.18182	1.08197	2.06413	0.113657
AT3G16460	JACALIN-RELATED LECTIN 34 (JAL34)	| Symbols: | Mannose-binding lectin superfamily protein | chr3:5593029-5595522 FORWARD LENGTH=705	0.1	2.1	1.6	3.1	0.0625	0.677419	-4	-0.561879	21	1.9375	4.39232	0.954196
AT1G13750	PURPLE ACID PHOSPHATASE 1 (PAP1)	| Symbols: | Purple acid phosphatases superfamily protein | chr1:4715490-4718091 REVERSE LENGTH=613	0.6	1.6	3.1	2.6	0.193548	0.615385	-2.36923	-0.70044	2.66667	0.83871	1.41504	-0.253757
AT2G45990	0	| Symbols: | unknown protein; FUNCTIONS IN: molecular_function unknown; INVOLVED IN: biological_process unknown; LOCATED IN: chloroplast; EXPRESSED IN: 22 plant structures; EXPRESSED DURING: 13 growth stages; Has 35333 Blast hits to 34131 pr...	0.1	1.6	3.1	2.6	0.0322581	0.615385	-4.9542	-0.70044	16	0.83871	4	-0.253757
AT1G36310	0	| Symbols: | S-adenosyl-L-methionine-dependent methyltransferases superfamily protein | chr1:13669644-13670934 FORWARD LENGTH=404	0.1	0.6	2.1	1.1	0.047619	0.545455	-4.39232	-0.874469	6	0.52381	2.58496	-0.932886
AT3G17020	0	| Symbols: | Adenine nucleotide alpha hydrolases-like superfamily protein | chr3:5802728-5804063 REVERSE LENGTH=163	0.1	1.1	1.6	2.1	0.0625	0.52381	-4	-0.932886	11	1.3125	3.45943	0.392317
AT5G54310	ARF-GAP DOMAIN 5 (AGD5)	| Symbols: NEV AGD5 | ARF-GAP domain 5 | chr5:22057262-22061066 REVERSE LENGTH=483	0.1	1.1	1.6	2.1	0.0625	0.52381	-4	-0.932886	11	1.3125	3.45943	0.392317
AT2G44530	PHOSPHORIBOSYL DIPHOSPHATE SYNTHASE 5 (PRS5)	| Symbols: | Phosphoribosyltransferase family protein | chr2:18383732-18385974 FORWARD LENGTH=393	0.6	1.6	2.1	3.6	0.285714	0.444444	-1.80735	-1.16993	2.66667	1.71429	1.41504	0.777608
AT5G44110	ATP-BINDING CASSETTE A21 (ABCI21)	| Symbols: ATPOP1 ATNAP2 POP1 | P-loop containing nucleoside triphosphate hydrolases superfamily protein | chr5:17754222-17755672 REVERSE LENGTH=282	0.1	1.1	2.1	2.6	0.047619	0.423077	-4.39232	-1.24101	11	1.2381	3.45943	0.308122
AT2G43590	0	| Symbols: | Chitinase family protein | chr2:18081592-18082749 REVERSE LENGTH=264	1.6	4.6	6.1	0.1	0.262295	46	-1.93074	5.52356	2.875	0.0163934	1.52356	-5.93074
AT3G45640	MITOGEN-ACTIVATED PROTEIN KINASE 3 (MPK3)	| Symbols: ATMPK3 MPK3 ATMAPK3 | mitogen-activated protein kinase 3 | chr3:16756918-16758476 FORWARD LENGTH=370	1.1	3.6	3.1	0.1	0.354839	36	-1.49476	5.16993	3.27273	0.0322581	1.71049	-4.9542
AT3G03630	CYSTEINE SYNTHASE 26 (CS26)	| Symbols: CS26 | cysteine synthase 26 | chr3:878388-880400 REVERSE LENGTH=404	0.6	3.1	2.6	0.1	0.230769	31	-2.11548	4.9542	5.16667	0.0384615	2.36923	-4.70044
AT1G43190	POLYPYRIMIDINE TRACT-BINDING PROTEIN 3 (PTB3)	| Symbols: PTB3 | polypyrimidine tract-binding protein 3 | chr1:16275432-16278185 REVERSE LENGTH=430	0.1	2.1	2.1	0.1	0.047619	21	-4.39232	4.39232	21	0.047619	4.39232	-4.39232
AT5G16590	(LRR1)	| Symbols: LRR1 | Leucine-rich repeat protein kinase family protein | chr5:5431862-5433921 FORWARD LENGTH=625	0.6	1.6	4.1	0.1	0.146341	16	-2.77259	4	2.66667	0.0243902	1.41504	-5.35755
AT1G66250	0	| Symbols: | O-Glycosyl hydrolases family 17 protein | chr1:24693063-24695416 FORWARD LENGTH=505	0.1	1.1	2.1	0.1	0.047619	11	-4.39232	3.45943	11	0.047619	3.45943	-4.39232
AT1G05850	POM-POM1 (POM1)	| Symbols: POM1 ERH2 ELP1 CTL1 ELP HOT2 ATCTL1 | Chitinase family protein | chr1:1766833-1768117 REVERSE LENGTH=321	0.1	1.1	3.6	0.1	0.0277778	11	-5.16993	3.45943	11	0.0277778	3.45943	-5.16993
AT5G10760	APOPLASTIC, EDS1-DEPENDENT 1 (AED1)	| Symbols: | Eukaryotic aspartyl protease family protein | chr5:3400671-3402165 REVERSE LENGTH=464	0.1	1.1	3.6	0.1	0.0277778	11	-5.16993	3.45943	11	0.0277778	3.45943	-5.16993
AT3G57240	BETA-1,3-GLUCANASE 3 (BG3)	| Symbols: BG3 | beta-1 3-glucanase 3 | chr3:21181916-21183045 REVERSE LENGTH=341	0.6	5.6	6.1	0.6	0.0983607	9.33333	-3.34577	3.22239	9.33333	0.0983607	3.22239	-3.34577
AT2G26890	GRAVITROPISM DEFECTIVE 2 (GRV2)	| Symbols: GRV2 KAM2 | DNAJ heat shock N-terminal domain-containing protein | chr2:11462327-11473841 REVERSE LENGTH=2554	0.1	0.6	2.1	0.1	0.047619	6	-4.39232	2.58496	6	0.047619	2.58496	-4.39232
AT5G58470	TBP-ASSOCIATED FACTOR 15B (TAF15b)	| Symbols: TAF15b | TBP-associated factor 15B | chr5:23638566-23640854 REVERSE LENGTH=422	0.1	0.6	2.6	0.1	0.0384615	6	-4.70044	2.58496	6	0.0384615	2.58496	-4.70044
AT2G17120	LYSM-CONTAINING RECEPTOR PROTEIN 1 (LYP1)	| Symbols: LYM2 | lysm domain GPI-anchored protein 2 precursor | chr2:7459156-7460648 FORWARD LENGTH=350	0.6	2.6	2.1	0.6	0.285714	4.33333	-1.80735	2.11548	4.33333	0.285714	2.11548	-1.80735
AT1G04510	MOS4-ASSOCIATED COMPLEX 3A (MAC3A)	| Symbols: MAC3A | MOS4-associated complex 3A | chr1:1226749-1230592 FORWARD LENGTH=523	0.6	2.1	3.1	0.6	0.193548	3.5	-2.36923	1.80735	3.5	0.193548	1.80735	-2.36923
AT1G71950	SUBTILISIN PROPEPTIDE-LIKE INHIBITOR 1 (SPI-1)	| Symbols: | Proteinase inhibitor propeptide | chr1:27080453-27081573 REVERSE LENGTH=136	1.6	3.6	3.1	1.1	0.516129	3.27273	-0.954196	1.71049	2.25	0.354839	1.16993	-1.49476
AT3G13235	DNA-DAMAGE INDUCIBLE 1 (DDI1)	| Symbols: | ubiquitin family protein | chr3:4271492-4274348 REVERSE LENGTH=413	3.1	7.1	9.6	2.6	0.322917	2.73077	-1.63077	1.44931	2.29032	0.270833	1.19555	-1.88452
AT3G57260	BETA-1,3-GLUCANASE 2 (BGL2)	| Symbols: BGL2 PR2 BG2 PR-2 | beta-1 3-glucanase 2 | chr3:21188709-21189822 REVERSE LENGTH=339	2.6	11.1	15.6	4.1	0.166667	2.70732	-2.58496	1.43686	4.26923	0.262821	2.09398	-1.92785
AT3G59990	METHIONINE AMINOPEPTIDASE 2B (MAP2B)	| Symbols: MAP2B | methionine aminopeptidase 2B | chr3:22155921-22158551 REVERSE LENGTH=439	0.6	1.6	2.6	0.6	0.230769	2.66667	-2.11548	1.41504	2.66667	0.230769	1.41504	-2.11548
AT1G55980	0	| Symbols: | FAD/NAD(P)-binding oxidoreductase family protein | chr1:20938899-20941813 REVERSE LENGTH=466	1.1	4.1	5.1	1.6	0.215686	2.5625	-2.21299	1.35755	3.72727	0.313725	1.89812	-1.67243
AT1G56560	ALKALINE/NEUTRAL INVERTASE A (A/N-InvA)	| Symbols: | Plant neutral invertase family protein | chr1:21192593-21194948 FORWARD LENGTH=616	1.6	4.1	4.6	2.1	0.347826	1.95238	-1.52356	0.965235	2.5625	0.456522	1.35755	-1.13124
AT4G28730	GLUTAREDOXIN C5 (GrxC5)	| Symbols: | Glutaredoxin family protein | chr4:14199174-14200712 FORWARD LENGTH=174	1.1	3.1	6.6	1.6	0.166667	1.9375	-2.58496	0.954196	2.81818	0.242424	1.49476	-2.04439
AT1G78010	(TRME)	| Symbols: | tRNA modification GTPase putative | chr1:29333535-29336297 FORWARD LENGTH=560	0.1	2.1	2.6	1.1	0.0384615	1.90909	-4.70044	0.932886	21	0.423077	4.39232	-1.24101
AT3G20810	JUMONJI DOMAIN CONTAINING 5 (JMJD5)	| Symbols: JMJD5 | 2-oxoglutarate (2OG) and Fe(II)-dependent oxygenase superfamily protein | chr3:7275814-7278182 FORWARD LENGTH=398	0.6	1.6	4.1	1.1	0.146341	1.45455	-2.77259	0.540568	2.66667	0.268293	1.41504	-1.89812
AT3G45970	EXPANSIN-LIKE A1 (EXLA1)	| Symbols: ATEXLA1 EXPL1 ATEXPL1 ATHEXP BETA 2.1 EXLA1 | expansin-like A1 | chr3:16896238-16897189 FORWARD LENGTH=265	0.1	1.6	2.6	1.1	0.0384615	1.45455	-4.70044	0.540568	16	0.423077	4	-1.24101
AT1G07140	(SIRANBP)	| Symbols: SIRANBP | Pleckstrin homology (PH) domain superfamily protein | chr1:2192360-2193688 REVERSE LENGTH=228	1.6	4.1	7.1	3.1	0.225352	1.32258	-2.14975	0.403356	2.5625	0.43662	1.35755	-1.19555
AT2G30060	0	| Symbols: | Pleckstrin homology (PH) domain superfamily protein | chr2:12827035-12828551 FORWARD LENGTH=217	0.6	2.1	5.6	1.6	0.107143	1.3125	-3.22239	0.392317	3.5	0.285714	1.80735	-1.80735
AT2G33845	0	| Symbols: | Nucleic acid-binding OB-fold-like protein | chr2:14317781-14318712 FORWARD LENGTH=182	0.1	0.6	2.1	0.6	0.047619	1	-4.39232	0	6	0.285714	2.58496	-1.80735
AT5G04710	M18 ASPARTYL AMINOPEPTIDASE2 (DAP2)	| Symbols: | Zn-dependent exopeptidases superfamily protein | chr5:1357273-1360128 REVERSE LENGTH=526	0.1	1.1	2.6	1.1	0.0384615	1	-4.70044	0	11	0.423077	3.45943	-1.24101
AT4G02860	D-AMINO ACID RACEMASE2 (DAAR2)	| Symbols: | Phenazine biosynthesis PhzC/PhzF protein | chr4:1268952-1270508 REVERSE LENGTH=313	0.1	0.6	2.6	0.6	0.0384615	1	-4.70044	0	6	0.230769	2.58496	-2.11548
AT1G19670	CHLOROPHYLLASE 1 (CLH1)	| Symbols: ATCLH1 CORI1 ATHCOR1 CLH1 | chlorophyllase 1 | chr1:6803796-6804923 REVERSE LENGTH=324	1.6	0.6	0.6	2.6	2.66667	0.230769	1.41504	-2.11548	0.375	4.33333	-1.41504	2.11548
AT1G49670	(NQR)	| Symbols: NQR | ARP protein (REF) | chr1:18381591-18386021 REVERSE LENGTH=629	1.6	0.6	0.6	2.6	2.66667	0.230769	1.41504	-2.11548	0.375	4.33333	-1.41504	2.11548
AT2G25060	EARLY NODULIN-LIKE PROTEIN 14 (ENODL14)	| Symbols: ENODL14 AtENODL14 | early nodulin-like protein 14 | chr2:10662308-10662930 FORWARD LENGTH=182	2.1	1.1	0.1	0.6	21	1.83333	4.39232	0.874469	0.52381	6	-0.932886	2.58496
AT5G46750	ARF-GAP DOMAIN 9 (AGD9)	| Symbols: AGD9 | ARF-GAP domain 9 | chr5:18969950-18971817 REVERSE LENGTH=402	2.6	4.1	0.6	2.6	4.33333	1.57692	2.11548	0.657112	1.57692	4.33333	0.657112	2.11548
AT1G28600	0	| Symbols: | GDSL-like Lipase/Acylhydrolase superfamily protein | chr1:10051228-10053073 REVERSE LENGTH=393	2.6	4.1	1.1	2.6	2.36364	1.57692	1.24101	0.657112	1.57692	2.36364	0.657112	1.24101
AT4G03280	PHOTOSYNTHETIC ELECTRON TRANSFER C (PETC)	| Symbols: PETC PGR1 | photosynthetic electron transfer C | chr4:1440314-1441717 FORWARD LENGTH=229	2.6	3.6	1.1	2.6	2.36364	1.38462	1.24101	0.469485	1.38462	2.36364	0.469485	1.24101
AT1G12520	COPPER CHAPERONE FOR SOD1 (CCS)	| Symbols: ATCCS CCS | copper chaperone for SOD1 | chr1:4267277-4268900 REVERSE LENGTH=320	4.1	2.1	0.1	2.1	41	1	5.35755	0	0.512195	21	-0.965235	4.39232
AT3G02780	ISOPENTENYL PYROPHOSPHATE:DIMETHYLALLYL PYROPHOSPHATE ISOMERASE 2 (IPP2)	| Symbols: IPP2 IPIAT1 IDI2 | isopentenyl pyrophosphate:dimethylallyl pyrophosphate isomerase 2 | chr3:602578-604648 REVERSE LENGTH=284	1.6	2.1	0.6	2.1	2.66667	1	1.41504	0	1.3125	3.5	0.392317	1.80735
AT1G23290	(RPL27AB)	| Symbols: RPL27A RPL27AB | Ribosomal protein L18e/L15 superfamily protein | chr1:8263007-8263447 FORWARD LENGTH=146	7.1	6.1	3.1	7.1	2.29032	0.859155	1.19555	-0.21901	0.859155	2.29032	-0.21901	1.19555
AT4G00620	EMBRYO DEFECTIVE 3127 (EMB3127)	| Symbols: | Amino acid dehydrogenase family protein | chr4:259265-260788 REVERSE LENGTH=360	2.1	1.6	0.6	2.1	3.5	0.761905	1.80735	-0.392317	0.761905	3.5	-0.392317	1.80735
AT5G43430	ELECTRON TRANSFER FLAVOPROTEIN BETA (ETFBETA)	| Symbols: ETFBETA | electron transfer flavoprotein beta | chr5:17453656-17455111 FORWARD LENGTH=251	1.6	1.6	0.6	2.6	2.66667	0.615385	1.41504	-0.70044	1	4.33333	0	2.11548
AT3G53710	ARF-GAP DOMAIN 6 (AGD6)	| Symbols: AGD6 | ARF-GAP domain 6 | chr3:19903730-19905419 REVERSE LENGTH=459	2.1	2.1	0.6	3.6	3.5	0.583333	1.80735	-0.777608	1	6	0	2.58496
AT4G17470	0	| Symbols: | alpha/beta-Hydrolases superfamily protein | chr4:9742922-9744468 REVERSE LENGTH=308	1.1	1.1	0.1	2.1	11	0.52381	3.45943	-0.932886	1	21	0	4.39232
AT5G56030	HEAT SHOCK PROTEIN 81-2 (HSP81-2)	| Symbols: HSP81-2 ERD8 HSP90.2 AtHsp90.2 | heat shock protein 81-2 | chr5:22686923-22689433 FORWARD LENGTH=699	18.1	12.1	8.6	23.1	2.10465	0.52381	1.07358	-0.932886	0.668508	2.68605	-0.580983	1.42548
AT1G45201	TRIACYLGLYCEROL LIPASE-LIKE 1 (TLL1)	| Symbols: ATTLL1 TLL1 | triacylglycerol lipase-like 1 | chr1:17123889-17128462 FORWARD LENGTH=479	1.1	0.6	0.1	2.1	11	0.285714	3.45943	-1.80735	0.545455	21	-0.874469	4.39232
AT4G15210	BETA-AMYLASE 5 (BAM5)	| Symbols: ATBETA-AMY AT-BETA-AMY RAM1 BMY1 BAM5 | beta-amylase 5 | chr4:8666734-8669357 REVERSE LENGTH=498	18.6	23.6	10.1	20.6	1.84158	1.14563	0.880947	0.196143	1.26882	2.0396	0.343484	1.02829
AT5G42650	ALLENE OXIDE SYNTHASE (AOS)	| Symbols: AOS CYP74A DDE2 | allene oxide synthase | chr5:17097803-17099359 REVERSE LENGTH=518	7.1	13.1	4.6	12.1	1.54348	1.08264	0.626185	0.11456	1.84507	2.63043	0.883676	1.3953
AT4G22240	FIBRILLIN 1B (FBN1B)	| Symbols: | Plastid-lipid associated protein PAP / fibrillin family protein | chr4:11766090-11767227 REVERSE LENGTH=310	6.1	11.6	5.6	11.6	1.08929	1	0.123382	0	1.90164	2.07143	0.927244	1.05063
AT4G24350	0	| Symbols: | Phosphorylase superfamily protein | chr4:12609637-12611328 FORWARD LENGTH=336	2.1	4.1	2.1	4.6	1	0.891304	0	-0.16601	1.95238	2.19048	0.965235	1.13124
AT3G09260	(PYK10)	| Symbols: PYK10 PSR3.1 BGLU23 LEB | Glycosyl hydrolase superfamily protein | chr3:2840657-2843730 REVERSE LENGTH=524	2.1	2.1	1.1	2.6	1.90909	0.807692	0.932886	-0.308122	1	2.36364	0	1.24101
AT1G75950	S PHASE KINASE-ASSOCIATED PROTEIN 1 (SKP1)	| Symbols: SKP1 ASK1 ATSKP1 SKP1A UIP1 | S phase kinase-associated protein 1 | chr1:28516715-28517454 FORWARD LENGTH=160	2.6	3.1	2.1	4.6	1.2381	0.673913	0.308122	-0.569366	1.19231	2.19048	0.253757	1.13124
AT2G34810	(ATBBE16)	| Symbols: | FAD-binding Berberine family protein | chr2:14685292-14686914 FORWARD LENGTH=540	1.1	1.6	0.6	2.6	1.83333	0.615385	0.874469	-0.70044	1.45455	4.33333	0.540568	2.11548
AT4G24930	0	| Symbols: | thylakoid lumenal 17.9 kDa protein chloroplast | chr4:12821496-12822389 REVERSE LENGTH=225	1.6	2.6	2.1	4.6	0.761905	0.565217	-0.392317	-0.823122	1.625	2.19048	0.70044	1.13124
AT2G19750	0	| Symbols: | Ribosomal protein S30 family protein | chr2:8515037-8515806 FORWARD LENGTH=62	0.6	1.1	0.6	2.1	1	0.52381	0	-0.932886	1.83333	3.5	0.874469	1.80735
AT3G48330	PROTEIN-L-ISOASPARTATE METHYLTRANSFERASE 1 (PIMT1)	| Symbols: PIMT1 ATPIMT1 | protein-l-isoaspartate methyltransferase 1 | chr3:17892969-17893975 REVERSE LENGTH=230	1.1	1.1	0.6	2.6	1.83333	0.423077	0.874469	-1.24101	1	4.33333	0	2.11548
AT2G20340	AROMATIC ALDEHYDE SYNTHASE (AAS)	| Symbols: | Pyridoxal phosphate (PLP)-dependent transferases superfamily protein | chr2:8779804-8782490 FORWARD LENGTH=490	2.1	1.6	1.1	4.6	1.90909	0.347826	0.932886	-1.52356	0.761905	4.18182	-0.392317	2.06413
AT3G44110	(J3)	| Symbols: ATJ3 ATJ | DNAJ homologue 3 | chr3:15869179-15871059 REVERSE LENGTH=343	1.6	1.6	2.1	4.6	0.761905	0.347826	-0.392317	-1.52356	1	2.19048	0	1.13124
AT1G51805	0	| Symbols: | Leucine-rich repeat protein kinase family protein | chr1:19221187-19225590 REVERSE LENGTH=884	2.1	2.6	1.6	0.1	1.3125	26	0.392317	4.70044	1.2381	0.0625	0.308122	-4
AT1G30910	0	| Symbols: | Molybdenum cofactor sulfurase family protein | chr1:11000912-11002801 FORWARD LENGTH=318	3.1	2.6	2.6	0.1	1.19231	26	0.253757	4.70044	0.83871	0.0384615	-0.253757	-4.70044
AT5G20500	0	| Symbols: | Glutaredoxin family protein | chr5:6938652-6939665 FORWARD LENGTH=135	3.1	2.1	4.1	0.1	0.756098	21	-0.403356	4.39232	0.677419	0.0243902	-0.561879	-5.35755
AT1G60070	0	| Symbols: | Adaptor protein complex AP-1 gamma subunit | chr1:22142944-22149296 REVERSE LENGTH=862	1.6	2.1	2.6	0.1	0.615385	21	-0.70044	4.39232	1.3125	0.0384615	0.392317	-4.70044
AT1G14570	PLANT UBX DOMAIN-CONTAINING PROTEIN 7 (PUX7)	| Symbols: | UBX domain-containing protein | chr1:4983770-4987192 FORWARD LENGTH=447	2.1	1.6	1.6	0.1	1.3125	16	0.392317	4	0.761905	0.0625	-0.392317	-4
AT1G23900	GAMMA-ADAPTIN 1 (GAMMA-ADAPTIN 1)	| Symbols: GAMMA-ADAPTIN 1 | gamma-adaptin 1 | chr1:8441379-8447152 FORWARD LENGTH=876	2.1	1.6	3.1	0.1	0.677419	16	-0.561879	4	0.761905	0.0322581	-0.392317	-4.9542
AT1G20110	FYVE-DOMAIN PROTEIN 1 (FYVE1)	| Symbols: | RING/FYVE/PHD zinc finger superfamily protein | chr1:6971554-6974578 FORWARD LENGTH=601	2.1	1.1	1.1	0.1	1.90909	11	0.932886	3.45943	0.52381	0.0909091	-0.932886	-3.45943
AT3G02260	BIG (BIG)	| Symbols: BIG DOC1 TIR3 UMB1 ASA1 LPR1 CRM1 | auxin transport protein (BIG) | chr3:431152-448489 REVERSE LENGTH=5098	1.1	0.6	2.1	0.1	0.52381	6	-0.932886	2.58496	0.545455	0.047619	-0.874469	-4.39232
AT1G29040	0	| Symbols: | unknown protein; LOCATED IN: chloroplast vacuole; EXPRESSED IN: 22 plant structures; EXPRESSED DURING: 13 growth stages; CONTAINS InterPro DOMAIN/s: Conserved hypothetical protein CHP02058 (InterPro:IPR011719); Has 35333 Blast ...	1.1	0.6	2.1	0.1	0.52381	6	-0.932886	2.58496	0.545455	0.047619	-0.874469	-4.39232
AT2G30620	HISTONE 1.2 (H1.2)	| Symbols: | winged-helix DNA-binding transcription factor family protein | chr2:13045360-13046267 FORWARD LENGTH=202	3.1	3.1	2.6	0.6	1.19231	5.16667	0.253757	2.36923	1	0.230769	-1.60171e-16	-2.11548
AT3G25150	0	| Symbols: | Nuclear transport factor 2 (NTF2) family protein with RNA binding (RRM-RBD-RNP motifs) domain | chr3:9157161-9159362 REVERSE LENGTH=488	1.6	3.1	2.1	0.6	0.761905	5.16667	-0.392317	2.36923	1.9375	0.285714	0.954196	-1.80735
AT3G09410	PECTIN ACETYESTERASE 5 (ATPAE5)	| Symbols: | Pectinacetylesterase family protein | chr3:2898243-2900984 REVERSE LENGTH=427	1.6	2.6	2.1	0.6	0.761905	4.33333	-0.392317	2.11548	1.625	0.285714	0.70044	-1.80735
AT5G62810	PEROXIN 14 (PEX14)	| Symbols: PEX14 ATPEX14 PED2 | peroxin 14 | chr5:25220323-25223571 FORWARD LENGTH=507	4.6	4.1	2.6	1.1	1.76923	3.72727	0.823122	1.89812	0.891304	0.423077	-0.16601	-1.24101
AT2G27730	0	| Symbols: | copper ion binding | chr2:11820056-11820867 REVERSE LENGTH=113	2.1	4.1	3.6	1.1	0.583333	3.72727	-0.777608	1.89812	1.95238	0.305556	0.965235	-1.71049
AT2G26930	4-(CYTIDINE 5'-PHOSPHO)-2-C-METHYL-D-ERITHRITOL KINASE (CDPMEK)	| Symbols: ATCDPMEK PDE277 ISPE CDPMEK | 4-(cytidine 5'-phospho)-2-C-methyl-D-erithritol kinase | chr2:11491829-11494229 REVERSE LENGTH=383	8.6	9.1	9.1	2.6	0.945055	3.5	-0.0815299	1.80735	1.05814	0.285714	0.0815299	-1.80735
AT1G02080	0	| Symbols: | transcription regulators | chr1:373694-386682 FORWARD LENGTH=2377	3.6	2.1	2.1	0.6	1.71429	3.5	0.777608	1.80735	0.583333	0.285714	-0.777608	-1.80735
AT5G12890	0	| Symbols: | UDP-Glycosyltransferase superfamily protein | chr5:4069658-4071124 REVERSE LENGTH=488	2.1	2.1	2.6	0.6	0.807692	3.5	-0.308122	1.80735	1	0.230769	0	-2.11548
AT2G26060	EMBRYO DEFECTIVE 1345 (emb1345)	| Symbols: emb1345 | Transducin/WD40 repeat-like superfamily protein | chr2:11102400-11105127 FORWARD LENGTH=352	1.6	2.1	2.1	0.6	0.761905	3.5	-0.392317	1.80735	1.3125	0.285714	0.392317	-1.80735
AT4G32760	0	| Symbols: | ENTH/VHS/GAT family protein | chr4:15799376-15803832 FORWARD LENGTH=675	3.6	3.6	4.6	1.1	0.782609	3.27273	-0.353637	1.71049	1	0.23913	0	-2.06413
AT4G28780	0	| Symbols: | GDSL-like Lipase/Acylhydrolase superfamily protein | chr4:14215603-14217159 FORWARD LENGTH=367	2.1	3.6	3.6	1.1	0.583333	3.27273	-0.777608	1.71049	1.71429	0.305556	0.777608	-1.71049
AT1G25350	OVULE ABORTION 9 (OVA9)	| Symbols: OVA9 | glutamine-tRNA ligase putative / glutaminyl-tRNA synthetase putative / GlnRS putative | chr1:8889280-8894205 REVERSE LENGTH=795	4.6	6.1	7.1	2.1	0.647887	2.90476	-0.626185	1.53842	1.32609	0.295775	0.407175	-1.75743
AT5G62630	HIPL2 PROTEIN PRECURSOR (HIPL2)	| Symbols: HIPL2 | hipl2 protein precursor | chr5:25143719-25146390 REVERSE LENGTH=696	1.6	1.6	2.1	0.6	0.761905	2.66667	-0.392317	1.41504	1	0.285714	0	-1.80735
AT3G62940	OVARIAN TUMOR DOMAIN (OTU)-CONTAINING DUB (DEUBIQUITILATING ENZYME) 5 (OTU5)	| Symbols: | Cysteine proteinases superfamily protein | chr3:23263106-23264197 REVERSE LENGTH=316	2.1	4.1	3.6	1.6	0.583333	2.5625	-0.777608	1.35755	1.95238	0.444444	0.965235	-1.16993
AT1G66520	PIGMENT DEFECTIVE 194 (pde194)	| Symbols: pde194 | formyltransferase putative | chr1:24816330-24818693 REVERSE LENGTH=355	1.6	2.6	2.6	1.1	0.615385	2.36364	-0.70044	1.24101	1.625	0.423077	0.70044	-1.24101
AT4G36800	RUB1 CONJUGATING ENZYME 1 (RCE1)	| Symbols: RCE1 | RUB1 conjugating enzyme 1 | chr4:17341237-17342148 REVERSE LENGTH=184	1.6	2.6	2.6	1.1	0.615385	2.36364	-0.70044	1.24101	1.625	0.423077	0.70044	-1.24101
AT4G26870	0	| Symbols: | Class II aminoacyl-tRNA and biotin synthetases superfamily protein | chr4:13505381-13507619 FORWARD LENGTH=532	5.1	4.6	4.6	2.1	1.1087	2.19048	0.148863	1.13124	0.901961	0.456522	-0.148863	-1.13124
AT4G29590	0	| Symbols: | S-adenosyl-L-methionine-dependent methyltransferases superfamily protein | chr4:14512736-14514404 REVERSE LENGTH=317	6.6	6.1	9.1	3.1	0.725275	1.96774	-0.463401	0.976541	0.924242	0.340659	-0.113657	-1.5536
AT5G64130	0	| Symbols: | cAMP-regulated phosphoprotein 19-related protein | chr5:25664547-25665339 REVERSE LENGTH=115	5.1	5.1	7.1	2.6	0.71831	1.96154	-0.477322	0.971986	1	0.366197	0	-1.44931
AT1G33610	0	| Symbols: | Leucine-rich repeat (LRR) family protein | chr1:12188910-12190346 FORWARD LENGTH=478	3.1	4.1	4.6	2.1	0.673913	1.95238	-0.569366	0.965235	1.32258	0.456522	0.403356	-1.13124
AT5G15350	EARLY NODULIN-LIKE PROTEIN 17 (ENODL17)	| Symbols: ENODL17 AtENODL17 | early nodulin-like protein 17 | chr5:4985184-4986154 REVERSE LENGTH=172	4.6	3.1	5.1	1.6	0.901961	1.9375	-0.148863	0.954196	0.673913	0.313725	-0.569366	-1.67243
AT4G34030	3-METHYLCROTONYL-COA CARBOXYLASE (MCCB)	| Symbols: MCCB | 3-methylcrotonyl-CoA carboxylase | chr4:16301298-16303949 FORWARD LENGTH=587	3.1	3.1	5.6	1.6	0.553571	1.9375	-0.853159	0.954196	1	0.285714	3.20343e-16	-1.80735
AT4G35450	ANKYRIN REPEAT-CONTAINING PROTEIN 2 (AKR2)	| Symbols: AKR2 AFT AKR2A | ankyrin repeat-containing protein 2 | chr4:16839862-16841759 FORWARD LENGTH=342	10.1	12.6	15.1	6.6	0.668874	1.90909	-0.580193	0.932886	1.24752	0.437086	0.319068	-1.19401
AT4G37925	NADH DEHYDROGENASE-LIKE COMPLEX M (NdhM)	| Symbols: NDH-M | subunit NDH-M of NAD(P)H:plastoquinone dehydrogenase complex | chr4:17830748-17831485 REVERSE LENGTH=217	4.1	2.1	3.1	1.1	1.32258	1.90909	0.403356	0.932886	0.512195	0.354839	-0.965235	-1.49476
AT3G60370	0	| Symbols: | FKBP-like peptidyl-prolyl cis-trans isomerase family protein | chr3:22315000-22316533 REVERSE LENGTH=242	3.1	2.1	2.6	1.1	1.19231	1.90909	0.253757	0.932886	0.677419	0.423077	-0.561879	-1.24101
AT1G17160	RIBOKINASE (RBSK)	| Symbols: | pfkB-like carbohydrate kinase family protein | chr1:5867678-5869175 FORWARD LENGTH=355	1.6	2.1	2.6	1.1	0.615385	1.90909	-0.70044	0.932886	1.3125	0.423077	0.392317	-1.24101
AT3G55620	EUKARYOTIC INITIATION FACOR 6A (eIF6A)	| Symbols: emb1624 | Translation initiation factor IF6 | chr3:20634581-20636312 FORWARD LENGTH=245	1.6	2.1	2.6	1.1	0.615385	1.90909	-0.70044	0.932886	1.3125	0.423077	0.392317	-1.24101
AT4G17830	N2-ACETYLORNITHINE DEACETYLASE (ATNAOD)	| Symbols: | Peptidase M20/M25/M40 family protein | chr4:9915916-9918049 FORWARD LENGTH=440	12.1	12.1	14.1	6.6	0.858156	1.83333	-0.220688	0.874469	1	0.468085	0	-1.09516
AT5G52470	FIBRILLARIN 1 (FIB1)	| Symbols: FIB1 FBR1 ATFIB1 ATFBR1 SKIP7 | fibrillarin 1 | chr5:21294290-21296509 FORWARD LENGTH=308	1.6	1.1	2.1	0.6	0.761905	1.83333	-0.392317	0.874469	0.6875	0.285714	-0.540568	-1.80735
AT4G02120	0	| Symbols: | CTP synthase family protein | chr4:940873-944097 FORWARD LENGTH=556	1.1	1.1	2.1	0.6	0.52381	1.83333	-0.932886	0.874469	1	0.285714	0	-1.80735
AT5G19240	0	| Symbols: | Glycoprotein membrane precursor GPI-anchored | chr5:6470209-6470981 FORWARD LENGTH=199	1.1	1.1	2.1	0.6	0.52381	1.83333	-0.932886	0.874469	1	0.285714	0	-1.80735
AT3G59870	0	| Symbols: | unknown protein; FUNCTIONS IN: molecular_function unknown; INVOLVED IN: biological_process unknown; LOCATED IN: chloroplast; EXPRESSED IN: 23 plant structures; EXPRESSED DURING: 13 growth stages; BEST Arabidopsis thaliana protei...	5.6	3.6	5.1	2.1	1.09804	1.71429	0.13493	0.777608	0.642857	0.411765	-0.63743	-1.28011
AT3G56310	ALPHA-GALACTOSIDASE 3 (AGAL3)	| Symbols: | Melibiase family protein | chr3:20882886-20885745 FORWARD LENGTH=437	8.1	9.1	11.6	5.6	0.698276	1.625	-0.518131	0.70044	1.12346	0.482759	0.167945	-1.05063
AT2G26540	(HEMD)	| Symbols: HEMD UROS ATUROS ATDUF3 DUF3 | uroporphyrinogen-III synthase family protein | chr2:11287666-11290224 REVERSE LENGTH=321	4.6	4.6	8.1	3.1	0.567901	1.48387	-0.816288	0.569366	1	0.382716	0	-1.38565
AT3G61540	0	| Symbols: | alpha/beta-Hydrolases superfamily protein | chr3:22773399-22775699 FORWARD LENGTH=515	3.1	3.1	4.6	2.1	0.673913	1.47619	-0.569366	0.561879	1	0.456522	0	-1.13124
AT4G29700	0	| Symbols: | Alkaline-phosphatase-like family protein | chr4:14543739-14545124 REVERSE LENGTH=461	2.6	1.6	3.1	1.1	0.83871	1.45455	-0.253757	0.540568	0.615385	0.354839	-0.70044	-1.49476
AT5G16715	EMBRYO DEFECTIVE 2247 (EMB2247)	| Symbols: EMB2247 | ATP binding;valine-tRNA ligases;aminoacyl-tRNA ligases;nucleotide binding;ATP binding;aminoacyl-tRNA ligases | chr5:5485353-5493229 FORWARD LENGTH=974	10.1	10.1	17.6	7.1	0.573864	1.42254	-0.80122	0.508464	1	0.403409	0	-1.30968
AT2G22250	ASPARTATE AMINOTRANSFERASE (AAT)	| Symbols: ATAAT AAT MEE17 | aspartate aminotransferase | chr2:9458011-9460028 REVERSE LENGTH=428	7.6	7.1	11.6	5.1	0.655172	1.39216	-0.610053	0.477322	0.934211	0.439655	-0.0981804	-1.18556
AT1G24610	0	| Symbols: | Rubisco methyltransferase family protein | chr1:8720906-8722711 REVERSE LENGTH=476	4.1	3.6	7.1	2.6	0.577465	1.38462	-0.792195	0.469485	0.878049	0.366197	-0.187627	-1.44931
AT1G63970	ISOPRENOID F (ISPF)	| Symbols: ISPF MECPS | isoprenoid F | chr1:23738923-23740336 REVERSE LENGTH=223	5.1	4.1	9.6	3.1	0.53125	1.32258	-0.912537	0.403356	0.803922	0.322917	-0.314873	-1.63077
AT2G16950	TRANSPORTIN 1 (TRN1)	| Symbols: TRN1 ATTRN1 | transportin 1 | chr2:7353939-7360637 FORWARD LENGTH=891	3.1	2.1	4.1	1.6	0.756098	1.3125	-0.403356	0.392317	0.677419	0.390244	-0.561879	-1.35755
AT1G21130	INDOLE GLUCOSINOLATE O-METHYLTRANSFERASE 4 (IGMT4)	| Symbols: | O-methyltransferase family protein | chr1:7399170-7400470 REVERSE LENGTH=373	2.6	2.1	3.6	1.6	0.722222	1.3125	-0.469485	0.392317	0.807692	0.444444	-0.308122	-1.16993
AT5G47190	0	| Symbols: | Ribosomal protein L19 family protein | chr5:19164432-19166064 REVERSE LENGTH=229	2.6	2.1	4.1	1.6	0.634146	1.3125	-0.657112	0.392317	0.807692	0.390244	-0.308122	-1.35755
AT4G33500	PROBABLE PROTEIN PHOSPHATASE (PP2C62)	| Symbols: | Protein phosphatase 2C family protein | chr4:16112835-16116243 REVERSE LENGTH=724	9.6	9.1	17.6	7.1	0.545455	1.28169	-0.874469	0.358048	0.947917	0.403409	-0.0771679	-1.30968
AT2G35830	0	| Symbols: | unknown protein; BEST Arabidopsis thaliana protein match is: unknown protein (TAIR:AT2G35810.1); Has 155 Blast hits to 155 proteins in 54 species: Archae - 0; Bacteria - 66; Metazoa - 0; Fungi - 0; Plants - 82; Viruses - 0; Othe...	4.1	3.1	6.1	2.6	0.672131	1.19231	-0.573185	0.253757	0.756098	0.42623	-0.403356	-1.2303
AT2G35450	0	| Symbols: | catalytics;hydrolases | chr2:14903201-14905361 REVERSE LENGTH=346	5.1	3.6	8.6	3.1	0.593023	1.16129	-0.753839	0.215729	0.705882	0.360465	-0.5025	-1.47207
AT5G36170	HIGH CHLOROPHYLL FLUORESCENT 109 (HCF109)	| Symbols: HCF109 ATPRFB | high chlorophyll fluorescent 109 | chr5:14236083-14237974 REVERSE LENGTH=455	11.6	8.1	15.1	7.1	0.768212	1.14085	-0.380424	0.190103	0.698276	0.470199	-0.518131	-1.08866
AT1G20220	0	| Symbols: | Alba DNA/RNA-binding protein | chr1:7005090-7007285 REVERSE LENGTH=315	3.1	1.6	3.6	1.6	0.861111	1	-0.215729	0	0.516129	0.444444	-0.954196	-1.16993
AT4G30020	0	| Symbols: | PA-domain containing subtilase family protein | chr4:14678251-14681762 FORWARD LENGTH=816	2.1	1.1	2.6	1.1	0.807692	1	-0.308122	0	0.52381	0.423077	-0.932886	-1.24101
AT4G11980	NUDIX HYDROLASE HOMOLOG 14 (NUDX14)	| Symbols: ATNUDT14 ATNUDX14 NUDX14 | nudix hydrolase homolog 14 | chr4:7183845-7185551 REVERSE LENGTH=309	3.1	1.6	4.1	1.6	0.756098	1	-0.403356	0	0.516129	0.390244	-0.954196	-1.35755
AT4G35360	0	| Symbols: | Uncharacterised conserved protein (UCP030210) | chr4:16812303-16814656 REVERSE LENGTH=367	3.6	2.1	5.1	2.1	0.705882	1	-0.5025	0	0.583333	0.411765	-0.777608	-1.28011
AT4G11260	(SGT1B)	| Symbols: ATSGT1B ETA3 RPR1 EDM1 SGT1B | phosphatase-related | chr4:6851515-6853719 REVERSE LENGTH=358	2.1	1.1	3.1	1.1	0.677419	1	-0.561879	0	0.52381	0.354839	-0.932886	-1.49476
AT1G77630	LYSIN-MOTIF (LYSM) DOMAIN PROTEIN 3 (LYM3)	| Symbols: | Peptidoglycan-binding LysM domain-containing protein | chr1:29173726-29175387 FORWARD LENGTH=423	1.6	1.1	2.6	1.1	0.615385	1	-0.70044	0	0.6875	0.423077	-0.540568	-1.24101
AT5G16880	0	| Symbols: | Target of Myb protein 1 | chr5:5549658-5551274 FORWARD LENGTH=407	1.6	1.1	2.6	1.1	0.615385	1	-0.70044	0	0.6875	0.423077	-0.540568	-1.24101
AT3G04650	0	| Symbols: | FAD/NAD(P)-binding oxidoreductase family protein | chr3:1262017-1264343 FORWARD LENGTH=486	1.1	0.6	2.1	0.6	0.52381	1	-0.932886	0	0.545455	0.285714	-0.874469	-1.80735
AT5G09620	0	| Symbols: | Octicosapeptide/Phox/Bem1p family protein | chr5:2983757-2985352 REVERSE LENGTH=531	3.6	2.6	6.6	3.1	0.545455	0.83871	-0.874469	-0.253757	0.722222	0.469697	-0.469485	-1.0902
AT2G24860	0	| Symbols: | DnaJ/Hsp40 cysteine-rich domain superfamily protein | chr2:10587118-10588240 REVERSE LENGTH=144	1.1	1.6	4.6	0.1	0.23913	16	-2.06413	4	1.45455	0.0217391	0.540568	-5.52356
AT3G19000	0	| Symbols: | 2-oxoglutarate (2OG) and Fe(II)-dependent oxygenase superfamily protein | chr3:6553668-6554987 REVERSE LENGTH=352	0.6	1.1	2.1	0.1	0.285714	11	-1.80735	3.45943	1.83333	0.047619	0.874469	-4.39232
AT4G16950	RECOGNITION OF PERONOSPORA PARASITICA 5 (RPP5)	| Symbols: RPP5 | Disease resistance protein (TIR-NBS-LRR class) family | chr4:9539166-9544340 REVERSE LENGTH=1404	1.1	0.6	2.6	0.1	0.423077	6	-1.24101	2.58496	0.545455	0.0384615	-0.874469	-4.70044
AT3G54760	0	| Symbols: | dentin sialophosphoprotein-related | chr3:20269659-20272037 REVERSE LENGTH=761	0.6	0.6	2.6	0.1	0.230769	6	-2.11548	2.58496	1	0.0384615	0	-4.70044
AT2G17390	ANKYRIN REPEAT-CONTAINING 2B (AKR2B)	| Symbols: AKR2B | ankyrin repeat-containing 2B | chr2:7555870-7557743 FORWARD LENGTH=344	5.6	7.1	12.1	2.6	0.46281	2.73077	-1.11151	1.44931	1.26786	0.214876	0.342392	-2.21842
AT2G40600	0	| Symbols: | appr-1-p processing enzyme family protein | chr2:16947012-16948537 REVERSE LENGTH=257	1.1	1.6	3.1	0.6	0.354839	2.66667	-1.49476	1.41504	1.45455	0.193548	0.540568	-2.36923
AT3G47000	0	| Symbols: | Glycosyl hydrolase family protein | chr3:17313811-17316539 REVERSE LENGTH=608	2.6	5.1	5.1	2.1	0.509804	2.42857	-0.971986	1.28011	1.96154	0.411765	0.971986	-1.28011
AT5G49760	0	| Symbols: | Leucine-rich repeat protein kinase family protein | chr5:20216679-20221052 FORWARD LENGTH=953	3.1	5.1	6.1	2.1	0.508197	2.42857	-0.976541	1.28011	1.64516	0.344262	0.718229	-1.53842
AT5G55230	MICROTUBULE-ASSOCIATED PROTEINS 65-1 (MAP65-1)	| Symbols: ATMAP65-1 MAP65-1 | microtubule-associated proteins 65-1 | chr5:22402716-22405182 FORWARD LENGTH=587	2.6	3.6	5.1	1.6	0.509804	2.25	-0.971986	1.16993	1.38462	0.313725	0.469485	-1.67243
AT3G60440	0	| Symbols: | Phosphoglycerate mutase family protein | chr3:22337820-22339145 FORWARD LENGTH=291	2.6	5.1	6.1	2.6	0.42623	1.96154	-1.2303	0.971986	1.96154	0.42623	0.971986	-1.2303
AT1G09020	HOMOLOG OF YEAST SUCROSE NONFERMENTING 4 (SNF4)	| Symbols: SNF4 ATSNF4 | homolog of yeast sucrose nonfermenting 4 | chr1:2900149-2904212 REVERSE LENGTH=487	1.6	3.1	3.6	1.6	0.444444	1.9375	-1.16993	0.954196	1.9375	0.444444	0.954196	-1.16993
AT1G66130	0	| Symbols: | NAD(P)-binding Rossmann-fold superfamily protein | chr1:24615040-24616742 FORWARD LENGTH=364	2.1	3.1	5.1	1.6	0.411765	1.9375	-1.28011	0.954196	1.47619	0.313725	0.561879	-1.67243
AT1G43690	0	| Symbols: | ubiquitin interaction motif-containing protein | chr1:16478519-16482589 FORWARD LENGTH=599	2.1	2.1	4.6	1.1	0.456522	1.90909	-1.13124	0.932886	1	0.23913	0	-2.06413
AT3G12930	DELAYED GREENING 238 (DG238)	| Symbols: | Lojap-related protein | chr3:4128465-4129616 FORWARD LENGTH=238	1.6	1.1	3.1	0.6	0.516129	1.83333	-0.954196	0.874469	0.6875	0.193548	-0.540568	-2.36923
AT5G35700	FIMBRIN5 (FIM5)	| Symbols: FIM2 FIM5 | fimbrin-like protein 2 | chr5:13872833-13876432 REVERSE LENGTH=687	1.1	1.1	2.6	0.6	0.423077	1.83333	-1.24101	0.874469	1	0.230769	0	-2.11548
AT2G22400	(TRM4B)	| Symbols: | S-adenosyl-L-methionine-dependent methyltransferases superfamily protein | chr2:9504823-9508788 REVERSE LENGTH=808	0.6	1.1	3.6	0.6	0.166667	1.83333	-2.58496	0.874469	1.83333	0.166667	0.874469	-2.58496
AT2G43560	0	| Symbols: | FKBP-like peptidyl-prolyl cis-trans isomerase family protein | chr2:18073995-18075385 REVERSE LENGTH=223	5.6	9.6	13.1	5.6	0.427481	1.71429	-1.22607	0.777608	1.71429	0.427481	0.777608	-1.22607
AT4G19880	0	| Symbols: | Glutathione S-transferase family protein | chr4:10784691-10786376 REVERSE LENGTH=382	2.1	2.6	4.6	1.6	0.456522	1.625	-1.13124	0.70044	1.2381	0.347826	0.308122	-1.52356
AT3G19400	0	| Symbols: | Cysteine proteinases superfamily protein | chr3:6725510-6726878 FORWARD LENGTH=362	2.1	1.6	5.6	1.1	0.375	1.45455	-1.41504	0.540568	0.761905	0.196429	-0.392317	-2.34792
AT2G29560	CYTOSOLIC ENOLASE (ENOC)	| Symbols: ENOC | cytosolic enolase | chr2:12646635-12649694 FORWARD LENGTH=475	2.6	3.6	5.6	2.6	0.464286	1.38462	-1.10692	0.469485	1.38462	0.464286	0.469485	-1.10692
AT4G04910	N-ETHYLMALEIMIDE SENSITIVE FACTOR (NSF)	| Symbols: NSF | AAA-type ATPase family protein | chr4:2489696-2495666 REVERSE LENGTH=742	3.1	4.1	8.1	3.1	0.382716	1.32258	-1.38565	0.403356	1.32258	0.382716	0.403356	-1.38565
AT4G29410	0	| Symbols: | Ribosomal L28e protein family | chr4:14468439-14469964 REVERSE LENGTH=143	2.1	2.1	4.1	1.6	0.512195	1.3125	-0.965235	0.392317	1	0.390244	0	-1.35755
AT5G04170	0	| Symbols: | Calcium-binding EF-hand family protein | chr5:1145579-1147519 FORWARD LENGTH=354	1.6	2.1	3.6	1.6	0.444444	1.3125	-1.16993	0.392317	1.3125	0.444444	0.392317	-1.16993
AT3G04610	FLOWERING LOCUS KH DOMAIN (FLK)	| Symbols: FLK | RNA-binding KH domain-containing protein | chr3:1250762-1254272 REVERSE LENGTH=577	1.1	2.1	5.6	1.6	0.196429	1.3125	-2.34792	0.392317	1.90909	0.285714	0.932886	-1.80735
AT3G05730	0	| Symbols: | Encodes a defensin-like (DEFL) family protein. | chr3:1696070-1696490 FORWARD LENGTH=86	2.1	2.6	4.6	2.1	0.456522	1.2381	-1.13124	0.308122	1.2381	0.456522	0.308122	-1.13124
AT2G39930	ISOAMYLASE 1 (ISA1)	| Symbols: ISA1 ATISA1 | isoamylase 1 | chr2:16666078-16672183 FORWARD LENGTH=783	3.1	2.6	7.1	2.1	0.43662	1.2381	-1.19555	0.308122	0.83871	0.295775	-0.253757	-1.75743
AT4G39210	(APL3)	| Symbols: APL3 | Glucose-1-phosphate adenylyltransferase family protein | chr4:18260332-18263181 FORWARD LENGTH=521	2.1	2.6	5.1	2.1	0.411765	1.2381	-1.28011	0.308122	1.2381	0.411765	0.308122	-1.28011
AT3G56130	BCCP-LIKE PROTEIN 3 (BLP3)	| Symbols: | biotin/lipoyl attachment domain-containing protein | chr3:20826852-20829007 FORWARD LENGTH=281	3.6	2.6	9.1	2.1	0.395604	1.2381	-1.33787	0.308122	0.722222	0.230769	-0.469485	-2.11548
AT5G63420	EMBRYO DEFECTIVE 2746 (emb2746)	| Symbols: emb2746 | RNA-metabolising metallo-beta-lactamase family protein | chr5:25400515-25405807 FORWARD LENGTH=911	3.1	2.6	6.6	2.1	0.469697	1.2381	-1.0902	0.308122	0.83871	0.318182	-0.253757	-1.65208
AT1G11720	STARCH SYNTHASE 3 (SS3)	| Symbols: ATSS3 SS3 | starch synthase 3 | chr1:3952460-3956840 FORWARD LENGTH=1042	2.6	3.1	7.6	2.6	0.342105	1.19231	-1.54749	0.253757	1.19231	0.342105	0.253757	-1.54749
AT3G06930	PROTEIN ARGININE METHYLTRANSFERASE 4B (PRMT4B)	| Symbols: ATPRMT4B PRMT4B | protein arginine methyltransferase 4B | chr3:2185469-2189296 REVERSE LENGTH=534	2.1	3.6	7.1	3.1	0.295775	1.16129	-1.75743	0.215729	1.71429	0.43662	0.777608	-1.19555
AT1G02305	(ATCATHB2)	| Symbols: | Cysteine proteinases superfamily protein | chr1:455816-457974 FORWARD LENGTH=362	2.1	2.6	6.1	2.6	0.344262	1	-1.53842	3.20343e-16	1.2381	0.42623	0.308122	-1.2303
AT2G02400	0	| Symbols: | NAD(P)-binding Rossmann-fold superfamily protein | chr2:631413-632449 REVERSE LENGTH=318	2.6	2.1	5.1	2.1	0.509804	1	-0.971986	0	0.807692	0.411765	-0.308122	-1.28011
AT1G08420	BRI1 SUPPRESSOR 1 (BSU1)-LIKE 2 (BSL2)	| Symbols: BSL2 | BRI1 suppressor 1 (BSU1)-like 2 | chr1:2649959-2656564 FORWARD LENGTH=1018	4.6	4.6	10.1	4.6	0.455446	1	-1.13465	0	1	0.455446	0	-1.13465
AT1G50670	OVARIAN TUMOR DOMAIN (OTU)-CONTAINING DUB (DEUBIQUITILATING ENZYME) 2 (OTU2)	| Symbols: | OTU-like cysteine protease family protein | chr1:18775086-18776552 REVERSE LENGTH=208	1.1	0.6	2.6	0.6	0.423077	1	-1.24101	0	0.545455	0.230769	-0.874469	-2.11548
AT4G10120	(ATSPS4F)	| Symbols: ATSPS4F | Sucrose-phosphate synthase family protein | chr4:6315033-6319785 FORWARD LENGTH=1050	1.1	0.6	2.6	0.6	0.423077	1	-1.24101	0	0.545455	0.230769	-0.874469	-2.11548
AT1G69410	EUKARYOTIC ELONGATION FACTOR 5A-3 (ELF5A-3)	| Symbols: ATELF5A-3 ELF5A-3 | eukaryotic elongation factor 5A-3 | chr1:26089301-26090194 FORWARD LENGTH=158	2.1	2.1	5.6	2.1	0.375	1	-1.41504	0	1	0.375	0	-1.41504
AT2G45810	0	| Symbols: | DEA(D/H)-box RNA helicase family protein | chr2:18859836-18862318 FORWARD LENGTH=528	1.6	1.1	4.6	1.1	0.347826	1	-1.52356	0	0.6875	0.23913	-0.540568	-2.06413
AT1G33040	NASCENT POLYPEPTIDE-ASSOCIATED COMPLEX SUBUNIT ALPHA-LIKE PROTEIN 5 (NACA5)	| Symbols: NACA5 | nascent polypeptide-associated complex subunit alpha-like protein 5 | chr1:11966547-11967696 FORWARD LENGTH=209	1.1	1.6	3.6	1.6	0.305556	1	-1.71049	0	1.45455	0.444444	0.540568	-1.16993
AT5G13370	0	| Symbols: | Auxin-responsive GH3 family protein | chr5:4286996-4289424 FORWARD LENGTH=595	1.1	2.1	4.6	2.1	0.23913	1	-2.06413	0	1.90909	0.456522	0.932886	-1.13124
AT5G05890	UDP-GLUCOSYL TRANSFERASE 76C5 (UGT76C5)	| Symbols: | UDP-Glycosyltransferase superfamily protein | chr5:1772567-1774012 FORWARD LENGTH=455	0.1	0.1	2.1	0.1	0.047619	1	-4.39232	0	1	0.047619	0	-4.39232
AT5G67290	0	| Symbols: | FAD-dependent oxidoreductase family protein | chr5:26848419-26849755 REVERSE LENGTH=406	0.1	0.1	2.1	0.1	0.047619	1	-4.39232	0	1	0.047619	0	-4.39232
AT5G19150	0	| Symbols: | pfkB-like carbohydrate kinase family protein | chr5:6426280-6428402 REVERSE LENGTH=365	1.1	1.1	5.1	1.6	0.215686	0.6875	-2.21299	-0.540568	1	0.313725	0	-1.67243
AT1G22920	COP9 SIGNALOSOME 5A (CSN5A)	| Symbols: CSN5A JAB1 AJH1 | COP9 signalosome 5A | chr1:8109882-8111895 REVERSE LENGTH=357	0.6	1.1	4.1	1.6	0.146341	0.6875	-2.77259	-0.540568	1.83333	0.390244	0.874469	-1.35755
AT2G45540	BEACH-DOMAIN HOMOLOG C2 (BCHC2)	| Symbols: | WD-40 repeat family protein / beige-related | chr2:18757881-18772229 REVERSE LENGTH=2946	2.6	2.6	9.6	4.1	0.270833	0.634146	-1.88452	-0.657112	1	0.427083	-3.20343e-16	-1.22741
AT3G07100	ENDOPLASMIC RETICULUM MORPHOLOGY 2 (ERMO2)	| Symbols: ERMO2 SEC24A | Sec23/Sec24 protein transport family protein | chr3:2245689-2250077 REVERSE LENGTH=1038	6.6	4.6	18.6	8.1	0.354839	0.567901	-1.49476	-0.816288	0.69697	0.435484	-0.520832	-1.19931
AT4G12290	0	| Symbols: | Copper amine oxidase family protein | chr4:7304434-7306973 FORWARD LENGTH=741	0.6	0.6	4.6	1.6	0.130435	0.375	-2.9386	-1.41504	1	0.347826	0	-1.52356
AT1G79850	RIBOSOMAL PROTEIN S17 (RPS17)	| Symbols: RPS17 CS17 PRPS17 | ribosomal protein S17 | chr1:30041473-30041922 REVERSE LENGTH=149	4.6	2.1	2.1	3.6	2.19048	0.583333	1.13124	-0.777608	0.456522	1.71429	-1.13124	0.777608
AT5G47550	CYSTEINE PROTEINASE INHIBITOR 5 (CYS5)	| Symbols: | Cystatin/monellin superfamily protein | chr5:19286596-19286964 REVERSE LENGTH=122	4.6	2.1	2.1	1.6	2.19048	1.3125	1.13124	0.392317	0.456522	0.761905	-1.13124	-0.392317
AT2G25280	0	| Symbols: | CONTAINS InterPro DOMAIN/s: UPF0103/Mediator of ErbB2-driven cell motility (Memo) related (InterPro:IPR002737); Has 1074 Blast hits to 1072 proteins in 474 species: Archae - 213; Bacteria - 366; Metazoa - 159; Fungi - 135; Plan...	2.1	0.6	1.1	0.6	1.90909	1	0.932886	0	0.285714	0.545455	-1.80735	-0.874469
AT4G39960	DNA J PROTEIN A5 (DJA5)	| Symbols: | Molecular chaperone Hsp40/DnaJ family protein | chr4:18534194-18536320 FORWARD LENGTH=447	4.1	1.6	3.1	1.6	1.32258	1	0.403356	0	0.390244	0.516129	-1.35755	-0.954196
AT5G66040	SULFURTRANSFERASE PROTEIN 16 (STR16)	| Symbols: STR16 | sulfurtransferase protein 16 | chr5:26410557-26411139 FORWARD LENGTH=120	4.6	2.1	3.6	2.1	1.27778	1	0.353637	0	0.456522	0.583333	-1.13124	-0.777608
AT2G44310	0	| Symbols: | Calcium-binding EF-hand family protein | chr2:18309285-18309713 FORWARD LENGTH=142	2.6	1.1	2.1	1.1	1.2381	1	0.308122	0	0.423077	0.52381	-1.24101	-0.932886
AT5G02790	GLUTATHIONE TRANSFERASE L3 (GSTL3)	| Symbols: GSTL3 | Glutathione S-transferase family protein | chr5:632877-634858 FORWARD LENGTH=235	5.6	2.6	4.1	3.6	1.36585	0.722222	0.449803	-0.469485	0.464286	0.878049	-1.10692	-0.187627
AT5G64250	0	| Symbols: | Aldolase-type TIM barrel family protein | chr5:25697623-25698752 REVERSE LENGTH=293	3.1	1.1	2.1	1.6	1.47619	0.6875	0.561879	-0.540568	0.354839	0.761905	-1.49476	-0.392317
AT5G02890	0	| Symbols: | HXXXD-type acyl-transferase family protein | chr5:670207-671454 REVERSE LENGTH=353	6.1	2.6	4.6	4.1	1.32609	0.634146	0.407175	-0.657112	0.42623	0.891304	-1.2303	-0.16601
AT5G28900	0	| Symbols: | Calcium-binding EF-hand family protein | chr5:10925852-10929892 FORWARD LENGTH=536	3.6	1.6	2.1	2.6	1.71429	0.615385	0.777608	-0.70044	0.444444	1.2381	-1.16993	0.308122
AT4G15560	CLOROPLASTOS ALTERADOS 1 (CLA1)	| Symbols: CLA1 DEF CLA DXS DXPS2 | Deoxyxylulose-5-phosphate synthase | chr4:8884218-8887254 FORWARD LENGTH=717	4.6	2.1	5.1	3.6	0.901961	0.583333	-0.148863	-0.777608	0.456522	0.705882	-1.13124	-0.5025
AT2G35500	SHIKIMATE KINASE-LIKE 2 (SKL2)	| Symbols: SKL2 | shikimate kinase like 2 | chr2:14914038-14915909 FORWARD LENGTH=387	6.6	3.1	8.1	5.6	0.814815	0.553571	-0.295456	-0.853159	0.469697	0.691358	-1.0902	-0.532495
AT1G09270	IMPORTIN ALPHA ISOFORM 4 (IMPA-4)	| Symbols: IMPA-4 | importin alpha isoform 4 | chr1:2994506-2997833 FORWARD LENGTH=538	2.6	1.1	2.6	2.6	1	0.423077	-3.20343e-16	-1.24101	0.423077	1	-1.24101	-3.20343e-16
AT2G27030	CALMODULIN 5 (CAM5)	| Symbols: CAM5 | calmodulin 5 | chr2:11532069-11534176 FORWARD LENGTH=181	4.1	1.1	2.1	2.6	1.95238	0.423077	0.965235	-1.24101	0.268293	1.2381	-1.89812	0.308122
AT2G18230	PYROPHOSPHORYLASE 2 (PPa2)	| Symbols: AtPPa2 PPa2 | pyrophosphorylase 2 | chr2:7932139-7933560 REVERSE LENGTH=218	2.6	1.1	3.1	2.6	0.83871	0.423077	-0.253757	-1.24101	0.423077	0.83871	-1.24101	-0.253757
AT1G15000	SERINE CARBOXYPEPTIDASE-LIKE 50 (scpl50)	| Symbols: scpl50 | serine carboxypeptidase-like 50 | chr1:5168613-5169947 FORWARD LENGTH=444	2.1	0.6	1.1	1.6	1.90909	0.375	0.932886	-1.41504	0.285714	1.45455	-1.80735	0.540568
AT3G28760	0	| Symbols: | FUNCTIONS IN: molecular_function unknown; INVOLVED IN: biological_process unknown; LOCATED IN: chloroplast; EXPRESSED IN: 20 plant structures; EXPRESSED DURING: 13 growth stages; CONTAINS InterPro DOMAIN/s: 3-dehydroquinate synt...	2.1	0.6	1.1	1.6	1.90909	0.375	0.932886	-1.41504	0.285714	1.45455	-1.80735	0.540568
AT5G03370	0	| Symbols: | acylphosphatase family | chr5:825798-827020 REVERSE LENGTH=171	1.6	0.6	2.6	1.6	0.615385	0.375	-0.70044	-1.41504	0.375	0.615385	-1.41504	-0.70044
AT4G28080	REDUCED CHLOROPLAST COVERAGE 2 (REC2)	| Symbols: | Tetratricopeptide repeat (TPR)-like superfamily protein | chr4:13948993-13957840 REVERSE LENGTH=1819	12.6	4.1	12.6	11.1	1	0.369369	0	-1.43686	0.325397	0.880952	-1.61973	-0.182864
AT5G39570	PLD REGULATED PROTEIN1 (PLDRP1)	| Symbols: | FUNCTIONS IN: molecular_function unknown; INVOLVED IN: biological_process unknown; LOCATED IN: cytosol nucleus; EXPRESSED IN: 25 plant structures; EXPRESSED DURING: 14 growth stages; BEST Arabidopsis thaliana protein match is: ...	9.1	3.6	9.1	11.6	1	0.310345	3.20343e-16	-1.68806	0.395604	1.27473	-1.33787	0.350186
AT5G13520	0	| Symbols: | peptidase M1 family protein | chr5:4342117-4344571 REVERSE LENGTH=616	2.1	0.6	1.6	2.1	1.3125	0.285714	0.392317	-1.80735	0.285714	1.3125	-1.80735	0.392317
AT1G14030	LYSINE METHYLTRANSFERASE (LSMT)-LIKE (LSMT-L)	| Symbols: | Rubisco methyltransferase family protein | chr1:4805493-4807440 REVERSE LENGTH=482	1.6	0.6	1.6	2.1	1	0.285714	0	-1.80735	0.375	1.3125	-1.41504	0.392317
AT5G63840	RADIAL SWELLING 3 (RSW3)	| Symbols: RSW3 PSL5 | Glycosyl hydrolases family 31 protein | chr5:25545056-25548922 FORWARD LENGTH=921	2.1	0.6	2.1	2.1	1	0.285714	0	-1.80735	0.285714	1	-1.80735	0
AT3G18680	0	| Symbols: | Amino acid kinase family protein | chr3:6427533-6429520 FORWARD LENGTH=339	3.1	0.6	3.6	2.1	0.861111	0.285714	-0.215729	-1.80735	0.193548	0.583333	-2.36923	-0.777608
AT1G01320	REDUCED CHLOROPLAST COVERAGE (REC1)	| Symbols: | Tetratricopeptide repeat (TPR)-like superfamily protein | chr1:121582-130099 REVERSE LENGTH=1787	5.6	1.6	6.1	6.6	0.918033	0.242424	-0.123382	-2.04439	0.285714	1.08197	-1.80735	0.113657
ATCG00160	RIBOSOMAL PROTEIN S2 (RPS2)	| Symbols: RPS2 | ribosomal protein S2 | chrC:15013-15723 REVERSE LENGTH=236	2.1	0.6	2.1	2.6	1	0.230769	0	-2.11548	0.285714	1.2381	-1.80735	0.308122
AT1G59870	PENETRATION 3 (PEN3)	| Symbols: PEN3 PDR8 ATPDR8 ABCG36 ATABCG36 | ABC-2 and Plant PDR ABC-type transporter family protein | chr1:22034661-22039844 FORWARD LENGTH=1469	1.6	0.1	2.6	1.6	0.615385	0.0625	-0.70044	-4	0.0625	0.615385	-4	-0.70044
AT2G21270	UBIQUITIN FUSION DEGRADATION 1 (UFD1)	| Symbols: UFD1 | ubiquitin fusion degradation 1 | chr2:9108126-9110012 FORWARD LENGTH=319	1.6	0.1	2.6	2.1	0.615385	0.047619	-0.70044	-4.39232	0.0625	0.807692	-4	-0.308122
AT4G15000	0	| Symbols: | Ribosomal L27e protein family | chr4:8571896-8572387 FORWARD LENGTH=131	0.6	0.1	2.1	1.1	0.285714	0.0909091	-1.80735	-3.45943	0.166667	0.52381	-2.58496	-0.932886
