# Supplementary material for: Differential Regulation of the Ribosomal Association of mRNA Transcripts in an Arabidopsis Mutant Defective in Jasmonate-Dependent Wound Response
Source: Front Plant Sci. 2021 Mar 11;12:637959. doi: 10.3389/fpls.2021.637959 (PMC7990880; doi:10.3389/fpls.2021.637959)
Supplement: Supplementary Table 2 — Genes with transcripts exclusively changing their ribosomal association after wounding without changing their net transcription. [file Table_2.XLSX]

## Sheet: Suppl Table S2
Supplementary Table S2. Genes with transcripts exclusively changing their ribosomal association after wounding without changing their net transcription.
WT_W_TRAP / WT_W Up (381)			WT_W_TRAP / WT_W Down (1255)
Gene ID	Log2FC		Gene ID	Log2FC
AT4G32860	3.69183		AT3G04690	-1.00001
AT4G09765	3.07516		AT4G36690	-1.00103
AT5G42180	3.00394		AT5G52910	-1.00124
AT1G22480	2.76173		AT3G20475	-1.00148
AT4G13480	2.3998		AT4G27595	-1.00216
AT4G08045	2.39544		AT1G03270	-1.00216
AT2G16360	2.31665		AT3G03350	-1.00228
AT2G36120	2.31272		AT4G02780	-1.00234
AT1G26970	2.29906		AT3G48730	-1.0029
AT1G43040	2.22906		AT1G19715	-1.00347
AT4G06065	2.22594		AT3G44480	-1.00358
AT1G49310	2.19311		AT1G65710	-1.00493
AT3G05590	2.17207		AT5G09295	-1.00549
AT1G19968	2.16509		AT1G69770	-1.00567
AT3G30725	2.14873		AT4G40000	-1.00584
AT2G43660	2.01612		AT4G12680	-1.00602
AT5G50360	1.99652		AT2G36850	-1.00671
AT3G23635	1.99569		AT1G24190	-1.00708
AT1G19530	1.96952		AT3G56160	-1.00769
AT3G61660	1.96196		AT1G44910	-1.00936
AT1G35260	1.9349		AT5G43820	-1.0094
AT4G05030	1.93276		AT5G01950	-1.01126
AT3G49570	1.93212		AT5G55220	-1.01165
AT1G04330	1.93105		AT4G05520	-1.012
AT3G47180	1.93046		AT1G05830	-1.01284
AT4G01985	1.92339		AT1G23230	-1.01287
AT5G46360	1.90283		AT2G23540	-1.01287
AT1G35183	1.86465		AT5G56030	-1.01299
AT5G10140	1.85754		AT4G13577	-1.01328
AT5G50750	1.84858		AT2G02765	-1.01472
AT5G05960	1.82407		AT1G35320	-1.01493
AT5G53486	1.82392		AT4G14200	-1.01506
Novel00002	1.82039		AT3G01320	-1.01514
AT1G02405	1.77313		AT3G55110	-1.01528
AT1G22150	1.77269		AT2G03140	-1.01538
AT2G19990	1.76		AT5G59660	-1.01555
AT5G17460	1.7588		AT5G51820	-1.01637
AT1G77885	1.75581		AT5G43745	-1.01677
AT5G53730	1.75101		AT5G23770	-1.01722
AT1G55380	1.74016		AT1G20060	-1.01725
AT2G33830	1.71848		AT5G48360	-1.01734
AT5G15970	1.71187		AT2G27170	-1.01814
AT3G28310	1.71022		AT5G60430	-1.01842
AT4G16640	1.70954		AT3G17712	-1.01858
AT3G49580	1.70221		AT2G03150	-1.01928
AT1G16850	1.67714		AT5G65440	-1.0203
AT1G75720	1.66523		AT5G17020	-1.02179
AT3G60650	1.6602		AT1G56612	-1.02195
AT3G60890	1.64759		AT5G44530	-1.02226
AT4G39360	1.64662		AT3G56100	-1.02274
AT1G56150	1.64549		AT1G15940	-1.02323
AT1G74458	1.62774		AT5G40230	-1.02328
AT3G27150	1.62306		AT4G16970	-1.02437
AT3G10190	1.62151		AT5G45670	-1.02537
AT2G22122	1.61883		AT1G04425	-1.02618
AT1G21520	1.61034		Novel00013	-1.02679
AT5G44572	1.60923		AT3G23990	-1.02694
AT4G34600	1.60138		AT4G04350	-1.02729
AT3G05880	1.59058		AT1G06630	-1.02738
Novel00040	1.58991		AT1G08560	-1.02773
AT5G25890	1.58704		AT1G10570	-1.02781
AT4G07395	1.58413		AT2G47410	-1.02816
AT5G59305	1.58159		AT3G48200	-1.02818
AT4G12470	1.58093		AT3G56450	-1.03005
AT2G40530	1.57775		AT2G17780	-1.03153
AT5G38770	1.57384		AT1G06950	-1.03154
AT1G49320	1.57226		AT1G29720	-1.03314
AT3G53235	1.56033		AT2G04860	-1.0332
AT5G02380	1.55676		AT1G27370	-1.03648
AT3G15353	1.55274		AT2G39280	-1.03659
AT4G18610	1.5451		AT5G50640	-1.03665
AT3G05730	1.5414		AT3G55500	-1.03806
AT3G45160	1.54074		AT3G53240	-1.03822
AT3G58990	1.5351		AT2G14878	-1.04022
AT2G34830	1.5336		AT5G16280	-1.04154
AT1G22065	1.52432		AT1G80070	-1.04221
AT1G70890	1.51967		ATMG01390	-1.04226
AT3G09390	1.51817		AT3G15520	-1.04378
AT4G12090	1.51748		AT1G60200	-1.04533
AT4G33550	1.51584		AT5G66460	-1.04591
AT3G63050	1.50258		AT3G63130	-1.04604
AT1G35310	1.50101		AT1G12750	-1.04621
AT2G05540	1.49423		AT4G32820	-1.04748
AT3G17730	1.49154		AT1G27520	-1.04755
AT3G14060	1.48793		AT4G19060	-1.04854
AT5G44570	1.48752		AT3G08960	-1.04858
AT5G64900	1.48282		AT1G53140	-1.04951
AT4G26320	1.47578		AT4G12020	-1.04981
AT3G47980	1.47569		AT1G03540	-1.05051
AT1G16510	1.47331		AT3G06160	-1.0512
AT1G23040	1.47009		AT2G20635	-1.05123
AT1G60360	1.46301		AT5G23910	-1.05135
AT5G11930	1.46215		AT4G33200	-1.05245
AT1G77530	1.45994		AT1G04020	-1.05248
AT1G12200	1.45731		AT5G64570	-1.05333
AT4G06746	1.4543		AT4G14330	-1.05334
AT2G35150	1.44527		AT1G64960	-1.05336
AT3G02885	1.44194		AT2G35340	-1.05365
AT4G21920	1.4378		AT4G34860	-1.05389
AT3G16900	1.43492		AT2G37260	-1.05512
AT2G28085	1.43037		AT4G36280	-1.05542
AT4G38580	1.4283		AT3G51760	-1.05559
AT3G12890	1.42583		AT3G14470	-1.05615
AT3G50970	1.42525		AT3G54970	-1.0564
AT1G22900	1.42122		AT5G58550	-1.05726
AT5G06570	1.41906		AT1G72670	-1.05735
AT5G20640	1.419		AT1G74260	-1.05746
AT5G22270	1.41772		AT5G43900	-1.05772
AT1G47400	1.41735		AT2G18220	-1.05828
AT1G22990	1.41695		AT5G47690	-1.05924
AT1G47395	1.41685		AT5G49390	-1.05983
AT2G05520	1.4081		AT5G02310	-1.05995
AT2G02130	1.40717		AT2G15080	-1.06016
AT5G07322	1.40406		AT4G16310	-1.06078
AT1G12630	1.40116		AT5G19820	-1.06223
AT1G52270	1.39988		AT1G70060	-1.06306
AT1G29280	1.39988		AT3G51075	-1.0635
AT2G40080	1.39718		AT2G19400	-1.06358
AT1G73010	1.3933		AT5G01630	-1.06569
AT1G19480	1.3921		AT4G03935	-1.0673
AT2G37870	1.38862		AT5G13000	-1.06778
AT1G54575	1.38728		AT1G65950	-1.06806
AT2G24762	1.38702		AT3G45443	-1.06861
AT3G18280	1.3865		AT2G46560	-1.06946
AT2G41780	1.38623		AT1G26230	-1.06978
AT5G18690	1.3842		AT3G54670	-1.07059
AT5G56050	1.38151		AT4G04740	-1.07131
AT5G42500	1.37892		AT2G43900	-1.07226
AT5G65340	1.37738		AT5G18410	-1.07232
AT5G06850	1.37534		AT2G46020	-1.0732
AT3G22231	1.37435		AT5G51660	-1.07362
AT1G67870	1.37162		AT5G46460	-1.07519
AT4G10380	1.36957		Novel00045	-1.07535
AT4G24265	1.36904		AT5G56700	-1.07535
AT1G73330	1.36902		AT1G60860	-1.07665
AT2G43100	1.36446		AT3G03130	-1.07711
AT1G67600	1.36419		AT1G18773	-1.0776
AT5G45350	1.35768		AT4G21270	-1.07847
AT2G24260	1.35636		AT5G65930	-1.07876
AT5G40630	1.35588		AT1G10050	-1.0802
AT5G22870	1.35519		AT5G10950	-1.08056
AT1G80890	1.35352		AT3G26050	-1.08101
AT1G76590	1.34994		AT3G04490	-1.08124
AT4G39720	1.34852		AT2G28450	-1.08245
AT3G22235	1.34156		AT4G12540	-1.0831
AT4G30650	1.34147		AT4G15180	-1.08312
AT3G48970	1.33988		AT4G00060	-1.08368
AT1G20990	1.33704		AT5G15680	-1.0841
AT3G13650	1.3342		AT3G24715	-1.08414
AT5G19810	1.33259		AT3G03110	-1.08476
AT1G64370	1.3312		AT2G21080	-1.08576
AT1G03020	1.32766		AT5G15450	-1.08614
AT3G11930	1.32732		AT5G54090	-1.08652
AT5G41400	1.32537		AT5G27950	-1.08679
AT1G72220	1.32394		AT5G28320	-1.0878
AT1G25275	1.30959		AT3G06010	-1.08982
AT2G18570	1.30934		AT5G46880	-1.09033
AT2G19970	1.30512		AT1G36180	-1.09059
AT1G24735	1.30367		AT1G26760	-1.09069
AT2G34140	1.30267		AT3G15550	-1.09123
AT1G54410	1.29811		AT2G32590	-1.092
AT1G02630	1.29803		AT2G24210	-1.09206
AT3G51600	1.29799		AT2G32640	-1.09225
AT5G61120	1.29348		AT2G24960	-1.09241
AT5G07460	1.29321		AT3G12585	-1.09241
AT3G22240	1.29286		AT1G58250	-1.0931
AT2G43060	1.29181		AT5G07660	-1.09427
AT4G39410	1.29081		AT5G27240	-1.09585
AT5G27940	1.2888		AT1G05230	-1.09671
AT4G37700	1.28578		AT1G77580	-1.09671
AT5G59320	1.28512		AT3G55200	-1.09721
AT2G29740	1.28168		AT2G15130	-1.09785
AT3G27630	1.2774		AT5G43403	-1.09832
AT1G01640	1.27528		Novel00029	-1.09879
AT2G30860	1.27518		AT1G27110	-1.09998
AT3G48550	1.27242		AT1G30240	-1.10011
AT3G03000	1.267		AT4G00980	-1.10162
AT4G04810	1.26595		AT2G28000	-1.10227
AT1G08500	1.26551		AT5G66960	-1.10242
AT5G35732	1.26331		AT3G21250	-1.10261
AT3G48185	1.26027		AT5G63930	-1.10319
AT1G08283	1.25898		AT2G32940	-1.10345
AT1G64360	1.25233		AT4G00020	-1.10512
AT5G15960	1.25172		AT1G55350	-1.10711
AT1G75750	1.248		AT5G20490	-1.10742
AT1G30650	1.2474		AT1G55325	-1.10773
AT1G46768	1.24331		AT4G19510	-1.10812
AT1G23120	1.24328		AT5G27230	-1.10858
AT1G67910	1.23976		AT2G22650	-1.1089
AT1G76800	1.23721		AT4G05190	-1.11063
AT3G59370	1.23718		AT5G48600	-1.11083
AT3G10590	1.23607		AT1G03080	-1.11136
AT1G77380	1.23344		AT4G02110	-1.1116
AT4G37400	1.23283		AT1G10610	-1.1118
AT1G12080	1.23246		AT3G11130	-1.1133
AT3G26460	1.23028		AT1G17870	-1.1134
AT1G63310	1.23005		AT4G37030	-1.11354
AT5G23950	1.22671		AT4G15230	-1.11369
AT1G21510	1.22479		AT5G58610	-1.11438
AT5G63090	1.22275		AT1G52000	-1.11443
AT1G47960	1.22141		AT3G21310	-1.11586
AT5G23020	1.22104		AT1G24706	-1.11737
AT1G05260	1.21781		AT1G08060	-1.1181
AT3G53980	1.21655		Novel00027	-1.1189
AT5G58500	1.21567		AT3G27670	-1.11926
AT2G14620	1.21501		AT4G13572	-1.11948
AT4G29080	1.21244		AT5G55390	-1.11969
AT2G05810	1.21109		AT5G51750	-1.12004
AT1G16400	1.20796		AT1G01320	-1.12012
AT1G74660	1.20451		AT5G59650	-1.12213
AT4G36230	1.1996		AT1G15290	-1.12278
AT1G76410	1.19959		AT5G42110	-1.1238
AT1G65500	1.19654		AT5G03553	-1.12459
AT5G57685	1.19433		AT5G01770	-1.12493
AT3G12500	1.19371		AT4G35520	-1.12532
AT4G04830	1.19228		AT1G27880	-1.12603
AT4G39260	1.19188		AT1G30410	-1.12612
AT5G22580	1.18953		AT3G20010	-1.12629
AT5G67600	1.18862		AT4G29150	-1.12716
AT3G22740	1.18497		AT1G77600	-1.12799
AT3G50770	1.17587		AT5G63960	-1.12815
AT5G62360	1.1737		AT5G26160	-1.12817
AT2G15970	1.17336		AT5G42700	-1.12877
AT1G78815	1.17188		AT3G13960	-1.12913
AT3G24450	1.16918		AT1G21580	-1.12922
AT2G06995	1.16735		AT2G04235	-1.12987
AT1G60680	1.16439		AT4G23800	-1.13036
AT1G51090	1.16388		AT2G25660	-1.1323
AT4G23670	1.16333		AT3G23530	-1.13235
AT2G24940	1.15996		AT5G19210	-1.13305
AT3G20570	1.15968		AT5G66610	-1.13337
AT4G30460	1.15786		AT3G52140	-1.13337
AT4G14465	1.15409		AT4G17330	-1.13479
AT1G52140	1.15243		AT4G14860	-1.13508
AT1G65860	1.15241		AT2G04270	-1.13514
AT5G44005	1.15115		AT1G04650	-1.13605
AT1G22220	1.1477		AT3G13330	-1.13695
AT5G58360	1.14575		AT5G15540	-1.13756
AT1G13930	1.14472		AT1G51380	-1.13798
AT5G18130	1.14349		AT1G08033	-1.13809
AT4G33467	1.14153		AT1G17580	-1.13979
AT1G79480	1.14137		AT1G61970	-1.13985
AT4G35750	1.1409		AT3G08530	-1.14025
AT1G30840	1.14047		Novel00074	-1.14104
AT5G12330	1.14016		AT4G24480	-1.14127
AT5G19875	1.14011		AT5G41690	-1.14131
AT3G55470	1.13924		AT4G23540	-1.14156
AT5G16380	1.13792		AT1G10450	-1.14421
AT5G06610	1.13618		AT1G72970	-1.14447
AT2G40050	1.12966		AT2G17525	-1.1451
AT4G01897	1.12942		AT5G54670	-1.1452
AT4G30670	1.12863		AT4G09160	-1.14548
AT5G12140	1.1284		AT3G57660	-1.14681
AT4G37970	1.12648		AT1G05820	-1.14704
AT1G09310	1.12565		AT2G38720	-1.14758
AT3G10525	1.12561		AT1G36160	-1.14784
AT2G19580	1.12451		AT2G34660	-1.14818
AT5G63087	1.11872		AT5G55790	-1.15031
AT1G79760	1.11841		AT2G39681	-1.15084
AT1G22340	1.11839		AT1G14610	-1.15086
AT5G46871	1.11799		AT4G26830	-1.15103
AT1G76560	1.11759		AT3G05130	-1.15285
AT2G24870	1.11755		AT5G09840	-1.15419
AT1G64880	1.11744		AT4G26415	-1.1542
AT1G49475	1.11683		AT2G22730	-1.15449
AT3G16670	1.11577		AT1G52030	-1.15649
AT3G56710	1.11528		AT1G75880	-1.15663
AT3G20340	1.11518		AT1G48390	-1.15746
AT5G55560	1.11347		AT5G67100	-1.15786
AT5G59990	1.11003		AT4G11140	-1.15988
AT1G08160	1.10924		AT4G38350	-1.16051
AT1G29520	1.1082		AT5G10470	-1.16108
AT2G01175	1.10653		AT2G05895	-1.16239
AT1G46480	1.10592		AT2G26890	-1.16327
AT5G09805	1.10555		AT1G31600	-1.16464
AT5G57785	1.10547		AT3G05680	-1.16491
AT1G56220	1.10515		AT2G35130	-1.16537
AT3G20640	1.10469		AT4G21926	-1.1671
AT2G04795	1.10413		AT4G08705	-1.16854
AT5G03460	1.10287		AT4G24610	-1.16883
AT1G68795	1.10272		AT1G04700	-1.17021
AT5G37780	1.09979		AT3G50200	-1.17267
AT3G47510	1.09852		AT1G54730	-1.17367
AT1G10140	1.09813		AT4G21820	-1.17428
AT5G48500	1.09594		AT4G31805	-1.17443
AT3G53990	1.09566		AT2G27402	-1.17494
AT5G49410	1.09286		AT5G08230	-1.1759
AT5G40370	1.09259		AT4G11845	-1.17672
AT2G02100	1.09201		AT5G65820	-1.17679
AT3G56240	1.08751		AT5G24105	-1.17707
AT4G23880	1.0788		AT1G29270	-1.17738
AT1G23530	1.07844		AT3G55850	-1.17739
AT4G23720	1.07645		AT1G20970	-1.17761
AT3G49930	1.07558		AT1G56140	-1.18178
AT3G23290	1.07558		AT2G24700	-1.18271
AT3G60640	1.07508		AT1G05783	-1.18357
AT1G24575	1.0749		AT1G09573	-1.18381
AT2G48090	1.07354		AT1G76630	-1.18567
AT4G39730	1.07295		AT2G18440	-1.18589
AT3G48740	1.07197		AT2G31970	-1.18593
AT5G24570	1.07154		AT3G20150	-1.18659
AT2G28660	1.07032		AT5G55820	-1.18667
AT5G25810	1.06929		AT5G07810	-1.18726
AT4G05590	1.06897		AT1G10540	-1.18736
AT3G51325	1.06826		AT5G17580	-1.1876
AT5G20650	1.06673		AT1G21540	-1.18897
AT3G19350	1.06631		AT5G43730	-1.19059
AT5G46530	1.06587		AT4G10060	-1.1906
AT3G24420	1.06408		AT4G15810	-1.19097
AT5G19590	1.06368		AT1G11160	-1.1911
AT5G54940	1.0636		AT5G58410	-1.19126
AT3G03150	1.06209		AT3G52310	-1.1913
AT2G47890	1.06021		AT2G40960	-1.19141
AT2G40900	1.06009		AT1G55490	-1.19205
AT2G48130	1.0596		AT4G02510	-1.19268
AT1G26450	1.05803		AT4G34510	-1.19379
AT1G75620	1.05743		AT1G74580	-1.19508
AT1G66480	1.05651		AT4G26660	-1.19508
AT5G39520	1.05605		AT2G22125	-1.19571
AT3G28950	1.0545		AT1G21810	-1.19589
AT1G01470	1.05441		AT4G02280	-1.19597
AT2G42610	1.05426		AT4G30130	-1.19628
AT2G36320	1.05375		AT1G73220	-1.19657
AT3G43800	1.0524		AT5G60150	-1.19669
AT1G62480	1.05093		AT3G55480	-1.19735
AT2G45450	1.04972		AT1G33102	-1.19837
AT4G05070	1.04929		AT3G19670	-1.1984
AT3G57540	1.04914		AT5G25590	-1.1985
AT5G15830	1.04833		AT5G60880	-1.199
AT5G14380	1.04695		AT5G42270	-1.19972
AT5G58390	1.04542		AT1G55970	-1.20017
AT4G18580	1.04368		AT2G38823	-1.20134
AT4G30450	1.04201		AT1G53440	-1.20458
AT4G39190	1.04141		AT1G61430	-1.20799
AT1G73630	1.04115		AT3G57600	-1.20836
AT2G44745	1.04065		AT1G62750	-1.20928
AT1G79660	1.04054		AT2G37840	-1.2105
AT5G35200	1.04035		AT3G55660	-1.21335
AT1G31720	1.03889		AT2G07170	-1.21361
AT2G21620	1.03869		AT1G74170	-1.21369
AT3G55370	1.03698		AT4G38650	-1.2146
AT1G49500	1.03598		AT1G72440	-1.21474
AT5G62350	1.03533		AT5G60930	-1.21526
AT3G60690	1.03424		AT5G43270	-1.21689
AT5G19260	1.0339		AT1G04730	-1.21729
AT2G05380	1.03285		AT2G16270	-1.21813
AT5G39850	1.03187		AT4G13330	-1.21852
AT5G14330	1.02998		AT4G18290	-1.21958
AT4G05430	1.02989		AT3G47460	-1.21982
AT3G27650	1.02868		AT2G04570	-1.22016
AT1G65484	1.02854		AT1G04080	-1.22118
AT4G36570	1.0278		AT3G11260	-1.22219
AT5G04230	1.02504		AT1G22870	-1.22238
AT2G02930	1.02361		AT5G27970	-1.22246
AT1G68130	1.02265		AT3G47090	-1.22389
AT1G69260	1.0221		AT3G55700	-1.22432
AT5G17190	1.02191		AT1G53470	-1.22444
AT1G52880	1.0213		AT5G55470	-1.22494
AT1G67860	1.02056		AT3G25013	-1.22647
AT5G57500	1.02035		AT1G19485	-1.22752
AT5G46730	1.02026		AT2G31250	-1.22777
AT1G48000	1.01967		AT1G24070	-1.22812
AT2G43550	1.01852		AT4G11420	-1.22952
AT3G09240	1.0185		AT4G17610	-1.23089
AT1G31050	1.01753		AT3G44670	-1.2314
AT1G25250	1.01619		AT2G04030	-1.23238
AT2G27510	1.01533		AT3G60330	-1.23247
AT1G28400	1.01393		AT3G17626	-1.23334
AT3G20470	1.01308		AT4G00800	-1.23374
AT5G53830	1.01231		AT1G03780	-1.23657
AT1G80180	1.01066		AT3G23890	-1.2366
AT1G70800	1.01061		AT1G10890	-1.23781
AT5G66350	1.00843		AT1G60270	-1.23786
AT1G31750	1.00795		AT1G62310	-1.23837
AT2G29995	1.00768		AT5G45040	-1.23898
AT2G30080	1.00461		AT3G12810	-1.24238
AT1G11530	1.00432		AT1G13220	-1.24244
AT3G14430	1.00349		AT5G37630	-1.24282
AT1G66410	1.00251		AT4G03230	-1.24358
AT4G39770	1.00182		AT1G08630	-1.24437
AT1G01180	1.00011		AT4G14150	-1.24537
			AT1G18370	-1.24627
			AT5G48310	-1.2467
			AT1G03990	-1.2471
			AT1G42470	-1.24724
			AT5G13840	-1.24804
			AT5G06820	-1.24942
			AT5G40480	-1.24959
			AT3G48870	-1.2555
			AT1G74870	-1.25581
			AT3G18090	-1.256
			AT1G73310	-1.25637
			AT5G58980	-1.25849
			AT2G36810	-1.25872
			AT5G45720	-1.26038
			AT3G05820	-1.2617
			AT3G44050	-1.26202
			AT5G06120	-1.26356
			AT5G02880	-1.26653
			AT3G62510	-1.26774
			AT1G06710	-1.26817
			AT1G10417	-1.26906
			AT1G74350	-1.26911
			AT3G09160	-1.26915
			AT5G16715	-1.26989
			AT1G69280	-1.27135
			AT1G68890	-1.27141
			AT1G07517	-1.27201
			AT2G33540	-1.27263
			AT5G22800	-1.27292
			AT5G18700	-1.27328
			AT4G15910	-1.27359
			AT5G03435	-1.27456
			AT1G62320	-1.27494
			AT3G21755	-1.27564
			AT3G12860	-1.27569
			Novel00030	-1.2764
			AT1G52450	-1.27642
			AT2G42840	-1.27723
			AT3G58000	-1.2781
			AT3G05470	-1.27811
			AT1G14250	-1.27821
			AT2G02560	-1.27887
			AT1G58230	-1.27933
			AT4G19570	-1.27933
			AT3G57060	-1.27947
			Novel00120	-1.2795
			AT3G48470	-1.28137
			AT3G43300	-1.28314
			AT4G14760	-1.28385
			AT1G22060	-1.28776
			AT1G51405	-1.28911
			AT3G49550	-1.2908
			AT3G23730	-1.29115
			Novel00057	-1.29118
			AT1G74150	-1.29492
			AT2G34357	-1.29637
			AT5G37050	-1.29835
			AT5G52800	-1.29845
			AT1G20920	-1.30191
			AT3G44770	-1.30267
			AT3G57200	-1.30582
			AT3G11964	-1.30603
			AT3G02370	-1.3063
			AT3G30720	-1.30884
			AT5G20860	-1.30894
			AT3G03300	-1.31041
			ATMG00720	-1.31108
			AT3G48580	-1.31215
			AT1G67230	-1.31217
			AT3G03105	-1.31421
			AT3G51740	-1.31623
			AT2G25590	-1.31781
			AT5G46470	-1.31799
			AT3G48110	-1.3183
			AT1G52570	-1.3188
			AT1G09600	-1.3189
			AT4G38230	-1.32012
			ATMG00650	-1.32022
			AT3G54280	-1.32063
			AT3G01140	-1.32098
			AT1G62130	-1.32182
			Novel00182	-1.3237
			AT1G62914	-1.32584
			AT2G28290	-1.32681
			AT3G13065	-1.32728
			AT5G19310	-1.32775
			AT5G28400	-1.33195
			AT2G29890	-1.33211
			AT5G61140	-1.33258
			AT4G28080	-1.33347
			AT1G23935	-1.33439
			AT5G06100	-1.3371
			AT4G23260	-1.33804
			AT5G62850	-1.33891
			AT4G20040	-1.33912
			AT5G66170	-1.34002
			AT1G51055	-1.34039
			AT4G37490	-1.3409
			AT3G06778	-1.34102
			AT1G30590	-1.34127
			AT5G38070	-1.34533
			AT2G26780	-1.34561
			AT1G35530	-1.3458
			AT4G09405	-1.34729
			AT1G01040	-1.34737
			AT5G64420	-1.3475
			AT2G26180	-1.35126
			AT3G22790	-1.35419
			AT4G31210	-1.3565
			AT4G00760	-1.35739
			AT1G52820	-1.35859
			AT5G65460	-1.35928
			AT1G07330	-1.36272
			AT3G09405	-1.36383
			AT5G53010	-1.36396
			AT1G65450	-1.36418
			Novel00095	-1.36426
			ATMG00640	-1.36612
			AT4G30150	-1.36982
			AT1G02800	-1.3709
			AT2G40260	-1.37398
			AT1G67180	-1.37592
			AT1G22275	-1.37699
			AT1G63100	-1.37801
			AT3G02850	-1.37944
			AT1G53270	-1.38014
			AT1G72250	-1.38018
			AT3G59530	-1.38101
			AT1G03060	-1.38192
			AT3G54910	-1.38295
			AT1G60260	-1.38548
			AT5G43040	-1.38633
			AT2G17010	-1.38703
			AT5G02680	-1.38753
			Novel00090	-1.38808
			AT1G17260	-1.38821
			AT1G54385	-1.39094
			AT5G02940	-1.39169
			AT4G36980	-1.39395
			AT4G21180	-1.3952
			AT2G14255	-1.39575
			AT2G35035	-1.39678
			AT1G78955	-1.39717
			AT3G09985	-1.39737
			AT1G28710	-1.39741
			AT1G77460	-1.39876
			Novel00023	-1.39914
			AT2G17620	-1.39918
			AT5G28262	-1.39971
			AT3G53160	-1.40682
			AT1G14970	-1.40685
			AT4G13750	-1.4079
			AT2G15128	-1.40846
			AT4G24910	-1.40989
			AT4G26470	-1.41188
			AT5G24350	-1.41372
			AT4G31408	-1.41475
			AT2G45540	-1.41522
			AT5G04140	-1.41542
			AT1G27420	-1.41551
			AT2G20875	-1.41556
			AT1G26208	-1.41702
			AT4G14650	-1.4209
			AT4G15890	-1.42314
			AT4G38760	-1.42387
			Novel00127	-1.42503
			AT4G08990	-1.42548
			AT4G19080	-1.42858
			AT2G05215	-1.4292
			AT3G63480	-1.42932
			AT2G36200	-1.43152
			AT4G08035	-1.43198
			AT1G11600	-1.43369
			AT2G22610	-1.43507
			AT4G32700	-1.43613
			AT1G49340	-1.43629
			AT1G67140	-1.44058
			AT3G20200	-1.4422
			AT1G31950	-1.44254
			AT5G17680	-1.44275
			AT3G09080	-1.44359
			AT3G50240	-1.44432
			AT5G52290	-1.44973
			AT1G34355	-1.45067
			AT3G10180	-1.45144
			AT5G40910	-1.4516
			AT4G12430	-1.45197
			AT4G29060	-1.45215
			AT4G14700	-1.45229
			AT1G20720	-1.45258
			AT5G44510	-1.45431
			AT4G02660	-1.45501
			AT1G26233	-1.45637
			AT3G47360	-1.45732
			AT4G13410	-1.4579
			AT5G27330	-1.4614
			AT5G56490	-1.46281
			AT5G45150	-1.46374
			AT1G70620	-1.46474
			AT2G20290	-1.46535
			AT5G24810	-1.46561
			AT5G55520	-1.46562
			AT3G55710	-1.46857
			AT1G22260	-1.47317
			AT2G40840	-1.47372
			AT1G74180	-1.47551
			AT1G01695	-1.48314
			AT4G18600	-1.48325
			AT3G10310	-1.48374
			AT4G16857	-1.48512
			AT1G48090	-1.48579
			AT2G42920	-1.48653
			AT2G29940	-1.48764
			AT2G08220	-1.49058
			AT3G56620	-1.49141
			AT1G05703	-1.49342
			AT2G07641	-1.4958
			AT1G20570	-1.49721
			AT1G32583	-1.49772
			AT4G03443	-1.49908
			AT5G51200	-1.49991
			AT4G21400	-1.49993
			AT1G04427	-1.50052
			AT5G03175	-1.50286
			AT2G07777	-1.50357
			AT5G27247	-1.50443
			AT3G48187	-1.50906
			AT4G21410	-1.51023
			AT3G61840	-1.51419
			AT1G08260	-1.51427
			ATCG01040	-1.51994
			AT1G06265	-1.52055
			AT1G53780	-1.52195
			AT5G51600	-1.52243
			AT1G50240	-1.53015
			AT5G42690	-1.53314
			AT1G76740	-1.53616
			AT2G35630	-1.53678
			AT2G07727	-1.53678
			AT5G38150	-1.53695
			AT5G53210	-1.53767
			AT3G42640	-1.54094
			AT1G16630	-1.54201
			AT2G33000	-1.54203
			AT3G10290	-1.54846
			AT2G32179	-1.54904
			AT1G34315	-1.55432
			AT5G62410	-1.55485
			Novel00160	-1.55581
			AT1G49938	-1.55657
			AT5G22700	-1.56228
			AT3G13782	-1.56665
			AT5G10890	-1.56959
			AT3G13470	-1.56968
			AT3G05600	-1.57024
			AT3G48835	-1.57111
			AT1G29730	-1.57183
			AT1G04160	-1.57308
			AT3G55160	-1.57393
			AT2G34230	-1.57575
			AT5G24740	-1.57692
			AT1G74550	-1.57923
			AT1G19720	-1.5793
			AT5G44750	-1.57981
			AT2G28210	-1.58056
			AT1G08730	-1.58075
			AT2G33240	-1.58127
			AT4G27810	-1.58188
			AT5G38320	-1.58197
			AT4G24450	-1.58242
			AT1G28940	-1.58483
			AT3G04160	-1.58627
			AT4G31570	-1.58766
			AT1G66460	-1.58895
			AT1G50030	-1.58901
			AT3G23840	-1.5917
			AT3G17630	-1.59345
			AT3G16030	-1.59374
			AT1G69320	-1.59401
			AT1G65010	-1.59571
			AT4G36770	-1.59688
			AT5G44063	-1.59976
			AT2G42170	-1.60109
			AT1G09993	-1.60109
			AT5G06940	-1.60295
			AT4G14180	-1.60653
			AT4G38420	-1.60949
			AT5G58280	-1.60993
			AT4G13495	-1.61514
			Novel00032	-1.61544
			AT1G55860	-1.62897
			AT3G60700	-1.63103
			AT2G09190	-1.63143
			AT1G65300	-1.63237
			AT1G80080	-1.63242
			AT5G62998	-1.63458
			ATCG00490	-1.63655
			AT3G23670	-1.63787
			AT5G23110	-1.64186
			AT4G14970	-1.64527
			AT4G12870	-1.64709
			AT5G40820	-1.65009
			AT3G09790	-1.65071
			ATCG00065	-1.65225
			AT3G47750	-1.65712
			AT1G02080	-1.66274
			AT5G18740	-1.66473
			AT2G07718	-1.66745
			AT3G29390	-1.66887
			AT5G44140	-1.66927
			AT1G70320	-1.67357
			AT3G13403	-1.67448
			AT1G29770	-1.67754
			AT1G34245	-1.67828
			AT1G79910	-1.67903
			ATMG01330	-1.67994
			AT1G01660	-1.68018
			AT2G04032	-1.68582
			AT5G12280	-1.68646
			AT2G32240	-1.68958
			AT2G32340	-1.69001
			ATMG00810	-1.69074
			AT1G30420	-1.69267
			AT2G07708	-1.69402
			AT5G06845	-1.69853
			AT3G02260	-1.6993
			AT2G28620	-1.70254
			AT3G21620	-1.70333
			AT1G61490	-1.70423
			AT4G10640	-1.7052
			AT1G74000	-1.70613
			AT3G14540	-1.70812
			AT3G17225	-1.70835
			AT4G01190	-1.71245
			AT3G06355	-1.71523
			ATMG00030	-1.72033
			AT2G41210	-1.72168
			AT4G13880	-1.72485
			AT1G12290	-1.73133
			AT2G06345	-1.73218
			AT1G24460	-1.73562
			AT2G08765	-1.73579
			AT4G33270	-1.74073
			AT5G64110	-1.74247
			AT3G49950	-1.74427
			AT3G18300	-1.74679
			AT2G05785	-1.74699
			AT4G22490	-1.7494
			ENSRNA049495550	-1.7536
			AT3G14460	-1.75489
			AT5G40450	-1.75934
			ATCG00390	-1.76889
			AT2G07638	-1.77136
			AT1G09267	-1.77156
			AT3G04410	-1.77492
			AT1G03660	-1.77518
			AT3G44740	-1.78014
			AT3G45940	-1.78179
			AT1G79280	-1.78205
			AT1G12570	-1.78451
			AT5G57240	-1.78529
			ENSRNA049493837	-1.78563
			AT2G39350	-1.78646
			AT4G27010	-1.78906
			AT1G09097	-1.79686
			AT3G17360	-1.80049
			AT3G23260	-1.80176
			AT2G42330	-1.80202
			AT1G72645	-1.80851
			AT1G36060	-1.81214
			AT4G22970	-1.81419
			AT3G57470	-1.81489
			AT3G07215	-1.81602
			AT3G48190	-1.81819
			AT3G06530	-1.81984
			AT2G07787	-1.82351
			AT1G50970	-1.82476
			AT4G28680	-1.82478
			AT1G11720	-1.82878
			AT1G79780	-1.82972
			AT4G31060	-1.8302
			AT1G35710	-1.83057
			AT4G29990	-1.83085
			AT1G19230	-1.83635
			AT2G37670	-1.83736
			AT3G47680	-1.83757
			AT1G64790	-1.83918
			AT4G38062	-1.84541
			AT2G07695	-1.84543
			AT3G05655	-1.84753
			ATCG00020	-1.85135
			AT4G03205	-1.8516
			AT4G13575	-1.85203
			AT3G47348	-1.85468
			AT4G02005	-1.85879
			AT4G08825	-1.85973
			AT1G20065	-1.8602
			AT5G57565	-1.86339
			AT3G08065	-1.86672
			AT4G36080	-1.87203
			AT1G74453	-1.8743
			ATCG00340	-1.87699
			AT3G28155	-1.87778
			AT5G17830	-1.88148
			AT2G31830	-1.88382
			AT4G04895	-1.88436
			AT3G06880	-1.88675
			AT4G33260	-1.89045
			AT1G78865	-1.8922
			AT2G40850	-1.89393
			ENSRNA049494991	-1.89478
			AT5G11320	-1.89514
			AT4G30990	-1.90178
			AT1G66730	-1.90217
			AT4G36270	-1.90306
			AT1G04347	-1.90435
			AT1G68872	-1.90845
			AT1G06173	-1.9102
			AT5G41790	-1.91709
			AT3G50380	-1.92017
			ATMG00090	-1.9205
			AT4G03755	-1.92239
			AT4G20935	-1.92272
			AT5G11190	-1.92527
			AT2G17930	-1.92862
			AT4G00040	-1.92903
			AT3G58160	-1.92939
			AT4G10843	-1.94006
			AT3G19050	-1.94213
			ATCG01050	-1.94819
			ATMG00180	-1.95332
			ATMG00070	-1.95509
			AT2G47895	-1.95828
			AT5G44490	-1.9586
			AT1G11490	-1.95956
			AT3G60286	-1.96386
			AT4G36648	-1.97332
			AT3G05727	-1.97532
			AT1G51460	-1.98377
			ATMG00660	-1.98395
			AT1G13230	-1.98408
			Novel00063	-1.9862
			ENSRNA049495564	-1.98989
			AT4G21326	-1.99085
			AT5G24620	-1.99239
			AT1G11990	-1.99493
			AT3G58810	-1.99567
			AT5G18404	-2.0033
			AT2G33850	-2.00355
			AT2G07355	-2.00575
			AT2G40010	-2.01039
			AT5G47500	-2.01251
			ATCG00110	-2.01417
			AT4G16680	-2.01835
			AT5G53592	-2.02664
			AT2G07725	-2.03055
			AT1G25450	-2.03198
			AT4G29030	-2.03235
			AT4G26255	-2.03394
			AT1G74810	-2.03937
			AT2G25810	-2.04649
			AT4G01593	-2.04704
			ATMG01120	-2.04751
			AT2G45890	-2.04931
			AT5G65500	-2.05015
			AT5G23940	-2.05363
			AT3G02030	-2.05984
			AT2G08445	-2.06202
			AT5G24670	-2.06607
			AT3G01375	-2.06947
			AT1G67120	-2.07031
			AT1G03550	-2.07102
			AT2G40160	-2.07132
			AT1G65370	-2.07152
			AT5G26660	-2.07303
			AT5G65225	-2.07939
			ATCG00600	-2.07987
			AT3G61010	-2.08086
			ATMG01360	-2.08253
			ATMG01220	-2.08607
			ATMG00580	-2.08905
			AT1G09170	-2.09011
			AT1G43605	-2.09217
			AT5G00755	-2.09685
			AT2G08575	-2.10301
			AT2G07749	-2.10406
			AT2G07435	-2.10438
			AT2G39580	-2.10585
			AT4G25885	-2.10972
			AT2G07671	-2.11545
			AT5G18245	-2.11622
			AT5G60220	-2.12583
			AT4G27370	-2.12676
			AT2G09305	-2.13189
			AT2G07715	-2.13765
			AT5G03875	-2.13874
			AT4G35420	-2.13951
			AT5G28310	-2.14145
			AT2G45920	-2.14148
			AT5G07570	-2.14561
			AT4G16162	-2.1464
			AT4G25707	-2.14811
			AT1G13150	-2.15534
			AT5G04165	-2.15774
			AT2G07678	-2.1631
			AT3G25011	-2.16506
			AT1G73580	-2.16616
			AT3G52530	-2.16727
			AT5G61740	-2.16831
			ATMG00260	-2.17388
			AT5G07280	-2.17461
			Novel00159	-2.17885
			AT4G04225	-2.18125
			AT3G54870	-2.18469
			ENSRNA049494594	-2.19133
			AT3G59320	-2.19329
			AT1G79840	-2.19335
			AT1G05773	-2.19366
			AT5G44660	-2.20282
			AT1G76720	-2.20468
			AT5G44306	-2.2077
			AT4G07195	-2.21011
			AT4G15215	-2.21241
			AT5G38140	-2.21377
			AT2G05825	-2.21394
			AT1G03200	-2.21854
			AT5G60780	-2.21969
			ATCG00300	-2.22474
			AT3G10570	-2.22939
			AT5G02605	-2.23088
			AT1G78530	-2.2319
			AT2G20723	-2.24384
			Novel00170	-2.24742
			AT5G66150	-2.24931
			AT2G12170	-2.25685
			AT4G02430	-2.26189
			AT2G07662	-2.2648
			AT2G28570	-2.27276
			AT4G11830	-2.27328
			AT2G20721	-2.27338
			AT1G14640	-2.27866
			AT2G07698	-2.28054
			AT1G68862	-2.28268
			AT3G52526	-2.28744
			AT1G75120	-2.29257
			ATCG00280	-2.29278
			Novel00021	-2.2928
			ENSRNA049495577	-2.2939
			AT3G05105	-2.29503
			AT1G05043	-2.29548
			AT5G10965	-2.30133
			AT2G15042	-2.306
			AT5G38930	-2.3081
			AT1G04913	-2.31289
			ATMG00670	-2.31428
			AT3G47110	-2.32215
			AT1G09467	-2.32381
			AT5G57090	-2.32459
			AT1G33811	-2.32764
			AT5G45070	-2.33442
			AT2G25150	-2.33474
			AT2G13570	-2.33618
			AT2G17036	-2.34473
			AT4G21323	-2.35651
			ATMG01090	-2.35662
			AT1G79800	-2.36901
			AT1G55010	-2.36926
			AT2G43745	-2.37648
			AT2G42270	-2.37947
			AT2G40710	-2.381
			ATCG00720	-2.38618
			AT3G26930	-2.38689
			AT4G06980	-2.38949
			AT1G78360	-2.40139
			AT2G26515	-2.40167
			ATMG01370	-2.40249
			ATCG00350	-2.40613
			AT3G45420	-2.4233
			AT1G25175	-2.42712
			AT1G05035	-2.42811
			ATCG00100	-2.42839
			AT1G07743	-2.43175
			AT3G21090	-2.4406
			AT2G31150	-2.44652
			AT3G52550	-2.44832
			AT3G47675	-2.45212
			AT2G07774	-2.45274
			AT1G71866	-2.45455
			AT4G13190	-2.45623
			AT2G07633	-2.46032
			AT5G26000	-2.46235
			AT5G35920	-2.46273
			Novel00179	-2.46279
			Novel00102	-2.47085
			AT1G63710	-2.47492
			ATMG00110	-2.48107
			AT5G00865	-2.48451
			AT2G02640	-2.48451
			AT5G25756	-2.48451
			ATCG01060	-2.48634
			AT1G72960	-2.48842
			AT2G14580	-2.48988
			AT2G31751	-2.49226
			AT1G53410	-2.49231
			ATCG00030	-2.49484
			AT1G09367	-2.49582
			AT4G30140	-2.49695
			AT2G20815	-2.49799
			AT3G59790	-2.4995
			AT5G15537	-2.50238
			AT4G05631	-2.50651
			AT4G08910	-2.50951
			AT4G22517	-2.51189
			Novel00069	-2.51732
			AT3G03025	-2.51927
			ATMG00060	-2.52128
			AT4G24140	-2.52896
			AT2G40715	-2.53274
			AT1G04800	-2.53741
			AT4G04855	-2.53888
			AT1G29560	-2.54185
			AT5G18430	-2.54597
			ATCG00500	-2.54687
			AT1G25141	-2.55201
			AT3G28750	-2.55381
			AT4G06955	-2.55415
			AT1G45229	-2.56124
			ATCG00440	-2.57249
			ATCG00680	-2.57565
			AT5G52790	-2.58198
			ATCG00050	-2.58658
			AT4G09880	-2.5925
			ATMG00730	-2.59282
			AT1G72540	-2.5991
			AT1G29357	-2.60024
			AT4G07940	-2.6047
			ATCG00270	-2.60481
			ATMG00690	-2.60508
			ATMG01200	-2.6054
			AT5G48390	-2.60671
			AT5G25755	-2.6168
			AT5G25560	-2.62704
			AT1G28830	-2.62854
			AT5G51451	-2.63382
			ATCG00620	-2.63972
			AT4G31398	-2.64094
			AT5G43690	-2.64443
			Novel00103	-2.65052
			AT5G52340	-2.65388
			Novel00096	-2.65532
			AT3G57460	-2.65808
			AT3G24982	-2.66116
			AT3G51300	-2.66226
			ATCG00210	-2.66365
			ATCG00690	-2.66553
			ATCG00040	-2.66889
			AT3G45093	-2.67209
			AT5G18255	-2.67585
			AT1G64000	-2.67912
			ATCG00730	-2.68022
			AT1G19070	-2.68468
			AT2G06765	-2.69367
			AT5G24205	-2.70021
			AT5G03830	-2.70201
			AT3G04755	-2.70236
			AT1G01600	-2.70586
			AT3G43710	-2.70647
			AT2G11225	-2.70729
			AT2G07719	-2.71326
			AT4G26330	-2.7197
			AT5G27889	-2.72437
			AT2G21140	-2.72599
			AT4G09785	-2.72999
			AT3G26790	-2.73091
			AT5G27890	-2.73251
			AT5G01545	-2.73453
			AT1G19394	-2.73701
			AT1G08563	-2.74697
			AT2G05180	-2.75095
			AT4G05200	-2.75183
			AT3G49380	-2.75747
			AT5G25980	-2.7608
			AT1G27940	-2.76227
			AT3G27900	-2.76358
			AT2G08865	-2.76667
			AT1G76878	-2.76726
			AT4G31405	-2.785
			AT1G06033	-2.78703
			AT3G06655	-2.79168
			AT5G62230	-2.79598
			AT5G01595	-2.79613
			AT4G05170	-2.79622
			AT1G29418	-2.80459
			Novel00093	-2.80625
			AT4G13560	-2.81262
			AT1G16440	-2.81722
			ATCG01100	-2.82376
			ENSRNA049493783	-2.82523
			AT4G17860	-2.83483
			AT5G10680	-2.83656
			AT3G09145	-2.84439
			AT1G34460	-2.84724
			AT2G39690	-2.84827
			AT2G16586	-2.85086
			AT2G07724	-2.85169
			AT5G02575	-2.86545
			AT3G08275	-2.87003
			ATCG00580	-2.87254
			AT1G04920	-2.87897
			ATCG00650	-2.88796
			AT5G04500	-2.88965
			AT2G05155	-2.89529
			AT3G03965	-2.90425
			AT2G07687	-2.90755
			AT5G02690	-2.91432
			AT4G24170	-2.91855
			AT5G07640	-2.92409
			AT1G45234	-2.92468
			AT1G28765	-2.92842
			AT1G04007	-2.9302
			AT1G07877	-2.93893
			AT4G05685	-2.9401
			AT5G12180	-2.94605
			ATMG00410	-2.94968
			ATMG01170	-2.97231
			AT1G02065	-2.97384
			AT1G61550	-2.97647
			AT1G45240	-2.97899
			AT5G25970	-2.9981
			AT1G27921	-3.00022
			AT1G29600	-3.01036
			ATCG01090	-3.0272
			AT5G18510	-3.03298
			AT1G68945	-3.03451
			AT2G30660	-3.07267
			ATCG00710	-3.07949
			AT2G07815	-3.08229
			AT2G11215	-3.09643
			AT1G05467	-3.0988
			AT3G59330	-3.11478
			AT2G07722	-3.11484
			AT1G48470	-3.11745
			AT3G07715	-3.11836
			AT3G09005	-3.12583
			AT1G49940	-3.13567
			AT5G25880	-3.14749
			AT3G06120	-3.15269
			AT4G30975	-3.17471
			AT4G13570	-3.1798
			AT5G01570	-3.19836
			AT1G19397	-3.19847
			AT2G06355	-3.2167
			ATCG00200	-3.21941
			AT5G38940	-3.22456
			AT3G08595	-3.22487
			ATCG00420	-3.24219
			AT2G07835	-3.25017
			ENSRNA049494834	-3.25049
			AT1G67640	-3.25428
			AT4G06115	-3.26269
			AT5G02425	-3.2725
			ATCG00140	-3.27868
			Novel00152	-3.28463
			AT1G11450	-3.28903
			AT1G09543	-3.30859
			AT5G24960	-3.31453
			AT2G23985	-3.31475
			AT2G05365	-3.31506
			ATMG01260	-3.32182
			AT1G04047	-3.32823
			AT2G07674	-3.32987
			AT1G06727	-3.33411
			AT1G05297	-3.33602
			AT5G02565	-3.33624
			AT4G02000	-3.34578
			AT3G09095	-3.34765
			AT5G22796	-3.37508
			ATCG00450	-3.37658
			AT3G06435	-3.38025
			AT4G06880	-3.38111
			ATCG00160	-3.38402
			AT1G06207	-3.38725
			ATCG00370	-3.38971
			ATMG00560	-3.397
			ATCG00120	-3.40452
			AT3G04055	-3.41459
			AT1G64563	-3.4255
			AT5G28420	-3.42689
			AT4G31351	-3.43965
			AT1G75166	-3.44166
			ATMG00160	-3.45499
			AT4G04865	-3.45895
			AT3G27920	-3.46654
			AT4G04423	-3.53056
			ATCG00630	-3.53057
			AT5G15840	-3.54347
			AT5G55720	-3.55401
			AT2G34700	-3.55957
			AT4G05155	-3.56782
			ATCG00550	-3.56881
			AT3G54580	-3.58911
			ATCG00220	-3.59139
			AT2G07734	-3.59647
			AT1G33615	-3.61503
			AT1G09083	-3.61875
			ATCG00150	-3.65824
			AT4G35810	-3.7148
			ATCG01010	-3.7174
			AT1G72610	-3.73117
			ATCG00520	-3.74265
			AT5G22794	-3.74623
			ATCG00780	-3.74762
			AT1G05833	-3.76448
			ATCG00070	-3.77817
			AT2G32270	-3.79274
			AT1G05143	-3.84157
			AT1G28930	-3.85546
			AT1G23700	-3.89063
			ATCG00090	-3.89089
			ATMG01280	-3.89529
			ATCG00530	-3.90795
			ATCG01020	-3.91614
			ATCG00130	-3.95645
			AT2G01905	-3.95714
			AT5G62420	-3.95721
			ENSRNA049493835	-3.98381
			AT2G07696	-3.99606
			ATCG00470	-4.04594
			ATCG01130	-4.05497
			ATCG00740	-4.05756
			AT3G13277	-4.0703
			ATCG00800	-4.0732
			AT4G31354	-4.07845
			AT5G37240	-4.08078
			ATCG00670	-4.10901
			AT3G04285	-4.11297
			AT1G05277	-4.11628
			AT5G33370	-4.11824
			AT1G04110	-4.13262
			AT2G07776	-4.1472
			ATCG00810	-4.18222
			ATCG00790	-4.2058
			ENSRNA049494614	-4.20753
			AT4G27250	-4.21622
			ATCG00190	-4.22103
			ATCG01070	-4.24138
			ATCG01080	-4.25033
			ATCG00590	-4.25175
			ATCG00760	-4.27308
			AT1G09863	-4.29244
			ATCG00170	-4.30542
			AT3G16410	-4.31853
			AT1G06977	-4.33489
			Novel00135	-4.35719
			Novel00178	-4.35921
			AT1G27040	-4.38024
			ATCG00430	-4.38139
			ATCG00080	-4.38528
			ATCG00660	-4.47326
			AT4G15320	-4.48966
			AT1G54773	-4.49446
			ATCG00360	-4.50712
			AT3G07825	-4.52427
			ATCG00770	-4.52446
			ATCG00400	-4.53392
			AT2G07672	-4.55433
			AT1G06100	-4.56372
			ATCG00480	-4.56815
			ATCG00180	-4.78949
			AT2G44570	-5.11902
			ATCG00540	-5.18613
			ATCG00380	-5.85086
			ATCG00750	-6.33324
			ATCG00640	-6.86317
