# Supplementary material for: Differential Regulation of the Ribosomal Association of mRNA Transcripts in an Arabidopsis Mutant Defective in Jasmonate-Dependent Wound Response
Source: Front Plant Sci. 2021 Mar 11;12:637959. doi: 10.3389/fpls.2021.637959 (PMC7990880; doi:10.3389/fpls.2021.637959)
Supplement: Supplementary Table 6 — GO Enrichment Analysis of genes that are less-associated with ribosomes in b1b3 through a direct comparison with unwounded and wounded Wt TRAP datasets. [file Table_6.XLSX]

## Sheet: Unwounded
Supplementary Table S6. GO Enrichment Analysis of of genes that are less-associated with ribosomes in b1b3 through a direct comparison with unwounded and wounded WT TRAP datasets.
	GO_accession	Description	Over_represented_pValue	Fold Enrichment	Arabidopsis thaliana - REFLIST (27462)	Number of Genes in GO term category	Gene_names
1	GO:1903340	tracheary element differentiation	4.24e-06	17.37	17	11	AT5G62380,AT5G19530,AT5G66300,AT2G40470,AT4G36160,AT4G29230,AT1G71930,AT1G12260,AT5G48920,AT1G43790,AT2G18060
2	GO:0048759	xylem vessel member cell differentiation	0.00484	17.08	11	7	AT5G62380,AT5G19530,AT5G66300,AT4G36160,AT1G71930,AT1G12260,AT2G18060
3	GO:0010233	phloem transport	0.000217	12.78	21	10	AT1G22710,AT5G57130,AT1G18880,AT5G09220,AT5G02600,AT1G06490,AT1G56430,AT4G29920,AT2G01950,AT3G09070
4	GO:0010232	vascular transport	0.000217	12.78	21	10	AT1G22710,AT5G57130,AT1G18880,AT5G09220,AT5G02600,AT1G06490,AT1G56430,AT4G29920,AT2G01950,AT3G09070
5	GO:0003018	vascular process in circulatory system	0.000217	12.78	21	10	AT1G22710,AT5G57130,AT1G18880,AT5G09220,AT5G02600,AT1G06490,AT1G56430,AT4G29920,AT2G01950,AT3G09070
6	GO:0003013	circulatory system process	0.000217	12.78	21	10	AT1G22710,AT5G57130,AT1G18880,AT5G09220,AT5G02600,AT1G06490,AT1G56430,AT4G29920,AT2G01950,AT3G09070
7	GO:0003008	system process	0.000217	12.78	21	10	AT1G22710,AT5G57130,AT1G18880,AT5G09220,AT5G02600,AT1G06490,AT1G56430,AT4G29920,AT2G01950,AT3G09070
8	GO:0009299	mRNA transcription	0.0435	11.05	17	7	AT1G78815,AT4G18610,AT2G42610,AT3G23290,AT3G04510,AT5G28490,AT2G31160
9	GO:0016144	S-glycoside biosynthetic process	1.55e-07	11.01	39	16	AT1G74090,AT5G60890,AT2G32860,AT1G62560,AT4G12030,AT1G65860,AT2G43100,AT1G18590,AT1G16400,AT4G37400,AT4G37750,AT3G58990,AT1G50110,AT1G68360,AT3G19710,AT1G16410,AT1G12160,AT5G14200,AT5G23020,AT5G23010
10	GO:0019761	glucosinolate biosynthetic process	1.55e-07	11.01	39	16	AT1G74090,AT5G60890,AT1G62560,AT4G12030,AT1G65860,AT2G43100,AT1G18590,AT1G16400,AT3G58990,AT1G50110,AT3G19710,AT1G16410,AT1G12160,AT5G14200,AT5G23020,AT5G23010
11	GO:0019758	glycosinolate biosynthetic process	1.55e-07	11.01	39	16	AT1G74090,AT5G60890,AT1G62560,AT4G12030,AT1G65860,AT2G43100,AT1G18590,AT1G16400,AT3G58990,AT1G50110,AT3G19710,AT1G16410,AT1G12160,AT5G14200,AT5G23020,AT5G23010
12	GO:0009956	radial pattern formation	0.0027	10.98	22	9	AT2G37590,AT5G46700,AT5G57390,AT5G10510,AT5G02460,AT5G60200,AT4G37650,AT5G62940,AT3G45610
13	GO:0045839	negative regulation of mitotic nuclear division	0.000789	10.74	25	10	AT5G02420,AT3G20898,AT2G37610,AT2G33560,AT5G04470,AT5G59360,AT1G49910,AT1G51355,AT3G25980,AT2G20635
14	GO:2000652	regulation of secondary cell wall biogenesis	0.000308	10.18	29	11	AT1G28470,AT5G66300,AT4G36160,AT4G28500,AT1G79180,AT1G12260,AT5G48920,AT5G12870,AT1G43790,AT2G18060,AT5G49660
15	GO:0008356	asymmetric cell division	0.0222	9.76	22	8	AT4G31805,AT5G03150,AT2G01210,AT5G60880,AT5G44160,AT4G37650,AT1G46264,AT1G03840
16	GO:0010089	xylem development	6.43e-06	8.95	45	15	AT1G64625,AT4G14940,AT5G62380,AT5G19530,AT5G66300,AT4G08150,AT5G61480,AT4G36160,AT1G71930,AT1G12260,AT3G24770,AT5G64530,AT4G00220,AT2G18060,AT1G79430
17	GO:1903338	regulation of cell wall organization or biogenesis	0.000895	8.95	33	11	AT1G28470,AT5G66300,AT4G36160,AT4G28500,AT1G79180,AT1G12260,AT5G48920,AT5G12870,AT1G43790,AT2G18060,AT5G49660
18	GO:0044772	mitotic cell cycle phase transition	1.88e-06	8.95	48	16	AT1G80370,AT1G76540,AT1G20930,AT5G06150,AT2G38620,AT4G34160,AT1G20610,AT1G15570,AT4G35620,AT5G65420,AT1G76310,AT5G25380,AT3G54180,AT3G11520,AT1G44110,AT2G26760
19	GO:0051784	negative regulation of nuclear division	0.00309	8.95	30	10	AT5G02420,AT3G20898,AT2G37610,AT2G33560,AT5G04470,AT5G59360,AT1G49910,AT1G51355,AT3G25980,AT2G20635
20	GO:0009834	plant-type secondary cell wall biogenesis	1.78e-08	8.8	61	20	AT4G14940,AT5G15630,AT2G46770,AT3G50220,AT1G33800,AT2G36570,AT3G18660,AT5G17420,AT4G09990,AT5G48920,AT4G18780,AT5G67210,AT5G60490,AT5G12870,AT2G38080,AT1G43790
21	GO:0044770	cell cycle phase transition	2.41e-06	8.77	49	16	AT1G80370,AT1G76540,AT1G20930,AT5G06150,AT2G38620,AT4G34160,AT1G20610,AT1G15570,AT4G35620,AT5G65420,AT1G76310,AT5G25380,AT3G54180,AT3G11520,AT1G44110,AT2G26760
22	GO:1901659	glycosyl compound biosynthetic process	7.75e-08	8.64	59	19	AT1G74090,AT5G60890,AT1G62560,AT5G18930,AT4G12030,AT1G65860,AT3G25570,AT2G43100,AT1G18590,AT1G16400,AT3G58990,AT1G50110,AT3G19710,AT1G16410,AT1G12160,AT5G14200
23	GO:0045491	xylan metabolic process	4.26e-07	8.33	58	18	AT5G54690,AT3G55990,AT2G38320,AT5G62380,AT3G50220,AT1G33800,AT3G18660,AT1G02640,AT5G22940,AT1G58370,AT4G09990,AT1G71930,AT4G33810,AT4G08160,AT5G01360,AT5G67210
24	GO:0045492	xylan biosynthetic process	0.00231	7.98	37	11	AT5G54690,AT3G55990,AT2G38320,AT3G50220,AT1G33800,AT3G18660,AT5G22940,AT4G09990,AT5G01360,AT5G67210,AT2G37090
25	GO:0032875	regulation of DNA endoreduplication	0.00231	7.98	37	11	AT5G02420,AT2G38620,AT2G02820,AT5G11510,AT3G20898,AT2G37610,AT2G39830,AT3G54180,AT5G04470,AT5G59360,AT1G51355
26	GO:0000079	regulation of cyclin-dependent protein serine/threonine kinase activity	7.8e-06	7.95	54	16	AT1G80370,AT5G48820,AT5G06150,AT4G34160,AT1G20610,AT1G15570,AT4G35620,AT1G49620,AT2G45080,AT5G65420,AT1G76310,AT5G25380,AT3G11520,AT5G04470,AT1G44110,AT2G26760
27	GO:1904029	regulation of cyclin-dependent protein kinase activity	7.8e-06	7.95	54	16	AT1G80370,AT5G48820,AT5G06150,AT4G34160,AT1G20610,AT1G15570,AT4G35620,AT1G49620,AT2G45080,AT5G65420,AT1G76310,AT5G25380,AT3G11520,AT5G04470,AT1G44110,AT2G26760
28	GO:0007088	regulation of mitotic nuclear division	0.0122	7.46	36	10	AT5G02420,AT3G20898,AT2G37610,AT2G33560,AT5G04470,AT5G59360,AT1G49910,AT1G51355,AT3G25980,AT2G20635
29	GO:0007018	microtubule-based movement	3.7e-06	7.11	68	18	AT3G23670,AT1G72250,AT4G05190,AT4G14150,AT2G22610,AT5G27000,AT4G14330,AT2G47500,AT5G23910,AT3G44730,AT3G44050,AT3G20150,AT4G21270,AT3G19050,AT3G17360,AT5G60930
30	GO:0045930	negative regulation of mitotic cell cycle	0.000864	6.98	50	13	AT2G33560,AT5G04470,AT5G59360,AT4G37650,AT1G49910,AT1G51355,AT3G25980,AT2G20635
31	GO:0090329	regulation of DNA-dependent DNA replication	0.00351	6.71	48	12	AT5G02420,AT2G38620,AT2G02820,AT5G11510,AT3G54710,AT3G20898,AT2G37610,AT2G39830,AT3G54180,AT5G04470,AT5G59360,AT1G51355
32	GO:0010087	phloem or xylem histogenesis	4.39e-09	6.52	107	26	AT5G12235,AT5G62380,AT5G19530,AT5G66300,AT4G17500,AT4G08150,AT5G61480,AT5G61600,AT4G36160,AT1G71930,AT1G46480,AT2G39830,AT1G12260,AT3G24770,AT5G60200,AT5G64530,AT4G00220,AT5G62940,AT2G32280,AT2G18060,AT3G09070,AT3G01670,AT1G79430
33	GO:0007346	regulation of mitotic cell cycle	9.66e-07	6.33	89	21	AT2G38620,AT2G27970,AT3G20898,AT3G23890,AT1G15570,AT1G50490,AT2G37610,AT3G54180,AT2G33560,AT5G04470,AT5G59360,AT4G37650,AT1G49910,AT1G51355,AT3G25980,AT2G20635
34	GO:0071900	regulation of protein serine/threonine kinase activity	0.000149	6.22	69	16	AT1G80370,AT5G48820,AT5G06150,AT4G34160,AT1G20610,AT1G15570,AT4G35620,AT1G49620,AT2G45080,AT5G65420,AT1G76310,AT5G25380,AT3G11520,AT5G04470,AT1G44110,AT2G26760
35	GO:0006275	regulation of DNA replication	0.0031	6.12	57	13	AT5G02420,AT2G38620,AT2G02820,AT5G11510,AT3G54710,AT3G20898,AT5G24330,AT2G37610,AT2G39830,AT3G54180,AT5G04470,AT5G59360,AT1G51355
36	GO:1901987	regulation of cell cycle phase transition	0.00856	6.08	53	12	AT1G80370,AT1G76540,AT1G20930,AT2G38620,AT2G02820,AT1G15570,AT1G50490,AT3G54180,AT2G33560,AT1G49910,AT3G25980,AT2G20635
37	GO:1901990	regulation of mitotic cell cycle phase transition	0.0279	5.91	50	11	AT1G80370,AT1G76540,AT1G20930,AT2G38620,AT1G15570,AT1G50490,AT3G54180,AT2G33560,AT1G49910,AT3G25980,AT2G20635
38	GO:0010639	negative regulation of organelle organization	0.0279	5.91	50	11	AT5G02420,AT3G20898,AT2G29890,AT2G37610,AT2G33560,AT5G04470,AT5G59360,AT1G49910,AT1G51355,AT3G25980,AT2G20635
39	GO:0044550	secondary metabolite biosynthetic process	5.24e-10	5.78	144	31	AT1G74090,AT5G60890,AT1G62560,AT2G46770,AT3G21230,AT4G37990,AT4G12030,AT5G60020,AT1G65860,AT5G58860,AT1G32100,AT4G22880,AT3G16920,AT1G79180,AT4G33790,AT2G43100,AT1G18590,AT4G23690,AT1G16400,AT3G10340,AT3G58990,AT1G50110,AT3G19710,AT1G16410,AT1G12160,AT5G04230,AT2G38080,AT5G14200,AT5G23020,AT5G03260
40	GO:0010075	regulation of meristem growth	0.014	5.75	56	12	AT2G23950,AT1G52150,AT5G03150,AT1G67710,AT1G13710,AT4G20270,AT5G10510,AT3G06020,AT5G44160,AT4G30520,AT1G03840,AT5G09970
41	GO:0010410	hemicellulose metabolic process	1.11e-06	5.61	110	23	AT5G54690,AT3G55990,AT2G38320,AT1G11545,AT5G62380,AT3G23730,AT1G65310,AT3G50220,AT4G03210,AT1G33800,AT3G18660,AT1G02640,AT5G22940,AT1G58370,AT4G09990,AT1G71930,AT4G33810,AT4G08160,AT2G14620,AT5G01360,AT5G67210,AT2G40320,AT2G37090
42	GO:0045786	negative regulation of cell cycle	0.000749	5.44	79	16	AT5G02420,AT5G38110,AT5G48820,AT3G54710,AT3G20898,AT3G23890,AT1G49620,AT2G37610,AT2G33560,AT5G04470,AT5G59360,AT4G37650,AT1G49910,AT1G51355,AT3G25980,AT2G20635
43	GO:0045859	regulation of protein kinase activity	0.000321	5.43	84	17	AT1G80370,AT5G48820,AT5G06150,AT4G34160,AT1G20610,AT1G15570,AT4G35620,AT1G49620,AT2G45080,AT5G65420,AT1G76310,AT5G25380,AT3G11520,AT5G04470,AT1G44110,AT1G03780,AT2G26760
44	GO:0006928	movement of cell or subcellular component	0.000186	5.31	91	18	AT3G23670,AT1G72250,AT4G05190,AT4G14150,AT2G22610,AT5G27000,AT4G14330,AT2G47500,AT5G23910,AT3G44730,AT3G44050,AT3G20150,AT4G21270,AT3G19050,AT3G17360,AT5G60930,AT1G18370,AT4G26660
45	GO:0043549	regulation of kinase activity	0.000432	5.31	86	17	AT1G80370,AT5G48820,AT5G06150,AT4G34160,AT1G20610,AT1G15570,AT4G35620,AT1G49620,AT2G45080,AT5G65420,AT1G76310,AT5G25380,AT3G11520,AT5G04470,AT1G44110,AT1G03780,AT2G26760
46	GO:0010564	regulation of cell cycle process	1.79e-13	5.03	240	45	AT1G80370,AT5G02420,AT1G76540,AT1G20930,AT2G38620,AT2G02820,AT5G11510,AT3G20898,AT1G15570,AT1G50490,AT4G32830,AT2G37610,AT2G39830,AT3G54180,AT2G33560,AT5G04470,AT5G59360,AT2G25880,AT1G49910,AT1G51355,AT3G25980,AT2G20635,AT1G03780,AT2G45490
47	GO:0010564	regulation of cell cycle process	3.19e-06	5.03	128	24	AT1G80370,AT5G02420,AT1G76540,AT1G20930,AT2G38620,AT2G02820,AT5G11510,AT3G20898,AT1G15570,AT1G50490,AT4G32830,AT2G37610,AT2G39830,AT3G54180,AT2G33560,AT5G04470,AT5G59360,AT2G25880,AT1G49910,AT1G51355,AT3G25980,AT2G20635,AT1G03780,AT2G45490
48	GO:0001932	regulation of protein phosphorylation	0.000432	4.98	97	18	AT1G80370,AT5G48820,AT5G06150,AT4G34160,AT1G20610,AT1G15570,AT4G35620,AT1G49620,AT2G45080,AT5G65420,AT1G76310,AT5G25380,AT3G11520,AT5G04470,AT1G44110,AT4G38740,AT1G03780,AT2G26760
49	GO:1903047	mitotic cell cycle process	2.25e-10	4.89	203	37	AT1G80370,AT5G38110,AT1G76540,AT1G02730,AT3G23670,AT1G20930,AT5G06150,AT2G38620,AT4G34160,AT4G14150,AT3G23890,AT1G20610,AT1G15570,AT4G35620,AT2G32590,AT4G32830,AT2G01210,AT5G17420,AT3G19050,AT5G65420,AT4G18780,AT1G76310,AT5G25380,AT3G54180,AT2G33560,AT3G11520,AT3G17360,AT5G60930,AT2G25880,AT1G49910,AT1G44110,AT3G25980,AT5G44030,AT2G20635,AT1G03780,AT2G26760,AT2G45490
50	GO:0010383	cell wall polysaccharide metabolic process	1.33e-06	4.85	144	26	AT5G54690,AT3G02210,AT3G55990,AT2G38320,AT5G15630,AT1G11545,AT5G62380,AT3G23730,AT1G65310,AT3G50220,AT4G03210,AT1G33800,AT3G18660,AT1G02640,AT5G17420,AT5G22940,AT1G58370,AT4G09990,AT1G71930,AT4G33810,AT4G08160,AT2G14620,AT5G01360,AT5G67210,AT2G40320,AT2G37090
51	GO:0016143	S-glycoside metabolic process	0.000156	4.79	112	20	AT1G74090,AT5G60890,AT2G32860,AT1G62560,AT4G12030,AT1G65860,AT2G43100,AT1G18590,AT1G16400,AT4G37400,AT4G37750,AT3G58990,AT1G50110,AT1G68360,AT3G19710,AT1G16410,AT1G12160,AT5G14200,AT5G23020,AT5G23010
52	GO:0019760	glucosinolate metabolic process	0.000156	4.79	112	20	AT1G74090,AT5G60890,AT2G32860,AT1G62560,AT4G12030,AT1G65860,AT2G43100,AT1G18590,AT1G16400,AT4G37400,AT4G37750,AT3G58990,AT1G50110,AT1G68360,AT3G19710,AT1G16410,AT1G12160,AT5G14200,AT5G23020,AT5G23010
53	GO:0019757	glycosinolate metabolic process	0.000156	4.79	112	20	AT1G74090,AT5G60890,AT2G32860,AT1G62560,AT4G12030,AT1G65860,AT2G43100,AT1G18590,AT1G16400,AT4G37400,AT4G37750,AT3G58990,AT1G50110,AT1G68360,AT3G19710,AT1G16410,AT1G12160,AT5G14200,AT5G23020,AT5G23010
54	GO:0042325	regulation of phosphorylation	0.000361	4.77	107	19	AT1G74090,AT5G60890,AT2G32860,AT1G62560,AT4G12030,AT1G65860,AT2G43100,AT1G18590,AT1G16400,AT4G37400,AT4G37750,AT3G58990,AT1G50110,AT1G68360,AT3G19710,AT1G16410,AT1G12160,AT5G14200,AT5G23020,AT5G23010
55	GO:0009699	phenylpropanoid biosynthetic process	0.0117	4.58	88	15	AT2G46770,AT3G21230,AT4G37990,AT5G60020,AT5G58860,AT1G32100,AT4G22880,AT3G16920,AT1G79180,AT4G33790,AT4G23690,AT3G10340,AT5G04230,AT2G38080,AT5G03260,AT4G37970
56	GO:0000910	cytokinesis	0.00317	4.52	101	17	AT1G80370,AT5G02420,AT1G76540,AT1G20930,AT2G38620,AT2G02820,AT5G11510,AT3G20898,AT1G15570,AT1G50490,AT4G32830,AT2G37610,AT2G39830,AT3G54180,AT2G33560,AT5G04470,AT5G59360,AT2G25880,AT1G49910,AT1G51355,AT3G25980,AT2G20635,AT1G03780,AT2G45490
57	GO:0000278	mitotic cell cycle	1.13e-10	4.51	244	41	AT1G80370,AT5G38110,AT1G76540,AT1G02730,AT3G23670,AT1G20930,AT5G06150,AT2G38620,AT4G34160,AT4G14150,AT3G60660,AT3G54710,AT3G23890,AT1G20610,AT1G15570,AT4G35620,AT2G32590,AT4G32830,AT2G01210,AT5G17420,AT1G75780,AT3G19050,AT1G09450,AT5G65420,AT4G18780,AT1G76310,AT5G25380,AT3G54180,AT2G33560,AT3G11520
58	GO:0009698	phenylpropanoid metabolic process	0.00198	4.43	109	18	AT2G46770,AT3G21230,AT1G33800,AT4G37990,AT5G60020,AT1G31720,AT5G58860,AT1G32100,AT4G22880,AT3G16920,AT1G79180,AT4G33790,AT4G23690,AT3G21240,AT3G10340,AT5G04230,AT2G38080,AT5G03260,AT4G37970
59	GO:0044036	cell wall macromolecule metabolic process	2.07e-06	4.4	171	28	AT5G54690,AT3G02210,AT3G55990,AT2G38320,AT5G15630,AT1G11545,AT5G62380,AT3G23730,AT1G65310,AT3G50220,AT4G03210,AT1G33800,AT3G18660,AT1G02640,AT5G17420,AT5G22940,AT3G16920,AT1G58370,AT4G09990,AT1G71930,AT4G33810,AT2G43620,AT4G08160,AT2G14620,AT5G01360,AT5G67210,AT2G40320,AT2G37090
60	GO:0044272	sulfur compound biosynthetic process	0.000288	4.19	141	22	AT1G74090,AT5G60890,AT1G62560,AT5G18930,AT4G12030,AT4G39940,AT1G65860,AT3G25570,AT3G22740,AT2G43100,AT1G18590,AT3G25900,AT1G16400,AT3G58990,AT1G50110,AT3G19710,AT1G16410,AT1G12160,AT5G14200,AT5G23020,AT5G15950,AT5G23010
61	GO:0051338	regulation of transferase activity	0.00997	4.11	111	17	AT1G80370,AT5G48820,AT5G06150,AT4G34160,AT1G20610,AT1G15570,AT4G35620,AT1G49620,AT2G45080,AT5G65420,AT1G76310,AT5G25380,AT3G11520,AT5G04470,AT1G44110,AT1G03780,AT2G26760
62	GO:0051301	cell division	6.55e-07	4.09	210	32	AT1G80370,AT5G38110,AT1G02730,AT3G23670,AT4G31805,AT2G02820,AT5G51600,AT4G14150,AT3G60660,AT5G03150,AT3G44050,AT1G50240,AT5G61480,AT2G01210,AT5G17420,AT1G01370,AT5G60880,AT1G53140,AT3G19050,AT1G46480,AT3G24770,AT4G18780,AT3G60840,AT5G44160,AT3G17360,AT5G56580,AT1G18370,AT4G37650,AT1G46264,AT1G03840,AT5G44030,AT1G57820
63	GO:0003002	regionalization	0.000335	3.98	155	23	AT3G63300,AT2G37590,AT1G52150,AT5G46700,AT2G34710,AT3G51060,AT4G08150,AT5G57390,AT5G10510,AT1G31770,AT2G01950,AT5G02460,AT5G60200,AT4G37650,AT5G62940,AT1G73590,AT2G21050,AT1G19850,AT2G32280,AT3G09070,AT2G31160,AT5G49660,AT3G45610
64	GO:0009832	plant-type cell wall biogenesis	0.000411	3.93	157	23	AT3G02210,AT1G02730,AT4G14940,AT5G15630,AT2G46770,AT3G50220,AT1G33800,AT2G36570,AT3G18660,AT5G17420,AT4G09990,AT5G48920,AT4G18780,AT5G67210,AT5G60490,AT5G12870,AT5G16490,AT2G38080,AT1G43790,AT2G40320,AT5G03170,AT5G44030,AT2G37090
65	GO:0019748	secondary metabolic process	1.23e-09	3.9	303	44	AT1G74090,AT5G60890,AT2G32860,AT1G62560,AT2G46770,AT1G78370,AT3G21230,AT2G22920,AT5G17220,AT1G33800,AT4G12030,AT5G60020,AT1G31720,AT1G65860,AT5G58860,AT1G32100,AT4G22880,AT3G16920,AT1G79180,AT1G02950,AT4G33790,AT2G43100,AT1G18590,AT4G23690,AT1G16400,AT2G29440,AT1G78320,AT4G37400,AT3G21240,AT4G37750,AT3G10340,AT3G58990,AT1G50110,AT1G68360,AT3G19710,AT1G16410,AT1G12160,AT5G04230,AT2G38080,AT5G14200…
66	GO:0042546	cell wall biogenesis	8.33e-07	3.83	238	34	AT5G54690,AT3G02210,AT1G02730,AT3G55990,AT2G38320,AT4G14940,AT5G15630,AT1G01200,AT1G11545,AT2G46770,AT3G23730,AT1G65310,AT3G50220,AT4G03210,AT1G33800,AT2G36570,AT3G18660,AT5G17420,AT5G22940,AT4G09990,AT2G14620,AT5G48920,AT5G01360,AT4G18780,AT5G67210,AT5G60490,AT5G12870,AT5G16490,AT2G38080,AT1G43790,AT2G40320,AT5G03170,AT5G44030,AT2G37090
67	GO:0022402	cell cycle process	1.26e-13	3.83	420	60	AT1G80370,AT5G38110,AT1G76540,AT5G48820,AT1G02730,AT3G23670,AT1G64625,AT1G20930,AT5G06150,AT2G38620,AT4G05190,AT2G02820,AT4G34160,AT1G71830,AT5G67600,AT5G51600,AT4G14150,AT3G47690,AT5G46700,AT3G54710,AT3G23890,AT1G20610,AT1G15570,AT3G44050,AT1G50240,AT4G35620,AT2G32590,AT1G49620,AT4G32830,AT2G01210,AT5G17420,AT1G01370,AT1G53140,AT4G21270,AT3G19050,AT1G06660,AT5G65420,AT4G18780,AT3G60840,AT1G76310…
68	GO:0019220	regulation of phosphate metabolic process	0.00333	3.71	152	21	AT1G80370,AT5G48820,AT5G06150,AT4G34160,AT2G40330,AT1G20610,AT1G15570,AT4G35620,AT1G49620,AT4G32870,AT2G45080,AT5G22090,AT5G65420,AT1G76310,AT5G25380,AT3G11520,AT5G04470,AT1G44110,AT4G38740,AT1G03780,AT2G26760
69	GO:0010073	meristem maintenance	0.00608	3.7	145	20	AT2G23950,AT1G52150,AT1G62360,AT5G12235,AT5G03150,AT1G67710,AT1G13710,AT4G20270,AT1G23380,AT5G10510,AT2G35350,AT5G03840,AT3G06020,AT5G44160,AT4G37750,AT4G30520,AT5G06250,AT1G03840,AT2G31160,AT5G09970
70	GO:0007049	cell cycle	9.55e-14	3.7	457	63	AT1G80370,AT5G38110,AT1G76540,AT5G48820,AT1G02730,AT3G23670,AT1G64625,AT1G20930,AT5G06150,AT2G38620,AT4G05190,AT2G02820,AT4G34160,AT1G71830,AT5G67600,AT5G51600,AT4G14150,AT3G60660,AT3G47690,AT5G46700,AT3G54710,AT3G23890,AT1G20610,AT1G15570,AT3G44050,AT1G50240,AT4G35620,AT2G32590,AT1G49620,AT4G32830,AT2G01210,AT5G17420,AT1G01370,AT1G75780,AT1G53140,AT4G21270,AT3G19050,AT1G09450,AT1G06660,AT5G65420…
71	GO:0051174	regulation of phosphorus metabolic process	0.00366	3.68	153	21	AT1G80370,AT5G48820,AT5G06150,AT4G34160,AT2G40330,AT1G20610,AT1G15570,AT4G35620,AT1G49620,AT4G32870,AT2G45080,AT5G22090,AT5G65420,AT1G76310,AT5G25380,AT3G11520,AT5G04470,AT1G44110,AT4G38740,AT1G03780,AT2G26760
72	GO:0007017	microtubule-based process	1.45e-05	3.65	228	31	AT3G23670,AT1G72250,AT4G05190,AT5G51600,AT4G14150,AT2G22610,AT3G47690,AT5G27000,AT4G14330,AT2G47500,AT5G23910,AT3G44730,AT3G44050,AT3G20150,AT2G38160,AT4G32830,AT1G75780,AT4G21270,AT3G19050,AT3G60840,AT3G06030,AT5G67270,AT3G17360,AT5G60930,AT1G11160,AT1G18370,AT2G25880,AT4G26660,AT4G23496,AT1G03780,AT2G45490
73	GO:0090698	post-embryonic plant morphogenesis	0.000145	3.64	199	27	AT4G37810,AT3G22400,AT1G78815,AT2G02820,AT4G18610,AT2G42610,AT1G15570,AT5G25890,AT3G23290,AT5G03680,AT5G57390,AT3G04510,AT5G28490,AT5G10510,AT4G14723,AT2G18480,AT1G31770,AT3G54180,AT1G07880,AT5G56320,AT5G56580,AT1G73590,AT2G21050,AT2G32280,AT3G09070,AT2G31160,AT5G49660
74	GO:0048646	anatomical structure formation involved in morphogenesis	0.000229	3.55	204	27	AT1G26770,AT2G39700,AT3G22400,AT1G26780,AT2G02820,AT5G51600,AT1G15570,AT2G03090,AT1G50240,AT4G28250,AT5G61480,AT5G57390,AT1G13710,AT5G10510,AT3G24770,AT2G18480,AT2G19800,AT5G63090,AT3G54180,AT1G07880,AT4G00220,AT5G56320,AT5G56580,AT1G18370,AT1G73590,AT2G31160,AT5G49660
75	GO:1901657	glycosyl compound metabolic process	0.00151	3.5	184	24	AT1G74090,AT5G60890,AT2G32860,AT1G62560,AT5G18930,AT4G12030,AT1G65860,AT5G54060,AT3G25570,AT2G43100,AT1G18590,AT1G16400,AT4G37400,AT4G37750,AT3G58990,AT1G50110,AT1G68360,AT3G19710,AT1G16410,AT1G12160,AT5G14200,AT5G23020,AT5G15950,AT5G23010
76	GO:0007389	pattern specification process	0.00253	3.39	190	24	AT3G63300,AT2G37590,AT1G52150,AT5G46700,AT2G34710,AT3G51060,AT4G08150,AT5G03680,AT5G57390,AT5G10510,AT1G31770,AT2G01950,AT5G02460,AT5G60200,AT4G37650,AT5G62940,AT1G73590,AT2G21050,AT1G19850,AT2G32280,AT3G09070,AT2G31160,AT5G49660,AT3G45610
77	GO:0048507	meristem development	0.000703	3.34	217	27	AT2G23950,AT1G52150,AT1G62360,AT5G46700,AT2G34710,AT5G12235,AT5G03150,AT5G61480,AT1G67710,AT1G13710,AT4G20270,AT1G46480,AT1G23380,AT5G10510,AT3G24770,AT2G35350,AT5G03840,AT3G06020,AT5G44160,AT4G37750,AT4G30520,AT5G06250,AT5G62940,AT1G19850,AT1G03840,AT2G31160,AT5G09970
78	GO:0009888	tissue development	1.09e-14	3.33	613	76	AT3G63300,AT1G80370,AT5G38110,AT4G37810,AT2G23950,AT1G31320,AT1G64625,AT4G18640,AT4G14940,AT2G38620,AT2G25060,AT5G60660,AT2G02820,AT1G52150,AT1G17560,AT4G34160,AT1G62360,AT5G46700,AT2G34710,AT5G12235,AT5G62380,AT1G63650,AT1G15570,AT5G03150,AT5G41315,AT4G33880,AT5G19530,AT5G66300,AT4G08150,AT5G61480,AT1G67710,AT4G36160,AT1G13710,AT5G60880,AT1G10480,AT4G20270,AT1G71930,AT1G46480,AT1G23380,AT4G30980…
79	GO:0071669	plant-type cell wall organization or biogenesis	0.000105	3.24	265	32	AT1G26770,AT3G02210,AT2G39700,AT1G02730,AT5G02260,AT4G14940,AT2G21140,AT5G15630,AT2G46770,AT2G03090,AT3G50220,AT1G33800,AT4G28250,AT2G36570,AT3G18660,AT5G17420,AT3G45960,AT4G09990,AT5G48920,AT5G01360,AT4G18780,AT5G67210,AT5G60490,AT5G12870,AT5G56320,AT5G16490,AT2G38080,AT1G43790,AT2G40320,AT5G03170,AT5G44030,AT2G37090
80	GO:0044264	cellular polysaccharide metabolic process	0.000144	3.19	269	32	AT5G54690,AT3G02210,AT1G02730,AT3G55990,AT2G38320,AT5G15630,AT1G11545,AT5G62380,AT3G23730,AT1G65310,AT1G06490,AT3G50220,AT4G03210,AT1G33800,AT3G18660,AT1G02640,AT4G15210,AT5G17420,AT5G22940,AT1G58370,AT4G09990,AT1G71930,AT4G33810,AT4G08160,AT2G14620,AT3G14570,AT5G01360,AT4G18780,AT5G67210,AT2G40320,AT5G44030,AT2G37090
81	GO:0071554	cell wall organization or biogenesis	1.86e-08	2.98	505	56	AT1G70710,AT5G54690,AT1G26770,AT3G02210,AT2G39700,AT1G02730,AT5G02260,AT3G55990,AT2G38320,AT4G14940,AT2G21140,AT5G15630,AT1G01200,AT1G11545,AT2G46770,AT5G62380,AT3G43270,AT3G23730,AT1G65310,AT2G03090,AT3G05620,AT3G50220,AT4G03210,AT1G33800,AT4G28250,AT2G36570,AT3G18660,AT1G02640,AT5G17420,AT5G22940,AT3G16920,AT3G45960,AT1G58370,AT4G09990,AT1G71930,AT4G33810,AT2G43620,AT4G08160,AT2G14620,AT5G48920…
82	GO:0034637	cellular carbohydrate biosynthetic process	0.0447	2.9	213	23	AT5G54690,AT3G02210,AT1G02730,AT3G55990,AT2G38320,AT5G15630,AT1G78090,AT1G06490,AT3G50220,AT1G33800,AT1G35910,AT3G18660,AT5G17420,AT5G22940,AT4G09990,AT4G39770,AT3G14570,AT5G01360,AT4G18780,AT5G67210,AT5G10170,AT5G44030,AT2G37090
83	GO:0044262	cellular carbohydrate metabolic process	3.14e-05	2.87	383	41	AT5G54690,AT3G02210,AT1G22710,AT1G02730,AT3G55990,AT2G38320,AT5G15630,AT1G11545,AT5G62380,AT3G23730,AT1G78090,AT1G65310,AT1G06490,AT3G50220,AT4G03210,AT1G33800,AT1G35910,AT3G18660,AT1G02640,AT4G15210,AT5G17420,AT5G22940,AT3G43190,AT1G58370,AT4G09990,AT1G71930,AT4G39770,AT4G33810,AT4G08160,AT1G73370,AT2G14620,AT3G14570,AT5G01360,AT4G18780,AT2G19800,AT5G67210,AT1G09960,AT5G10170,AT2G40320,AT5G44030…
84	GO:0090558	plant epidermis development	0.024	2.72	266	27	AT1G80370,AT5G38110,AT4G37810,AT4G18640,AT2G38620,AT2G25060,AT5G60660,AT2G02820,AT4G34160,AT1G63650,AT1G15570,AT5G41315,AT4G33880,AT5G60880,AT1G10480,AT4G30980,AT5G56540,AT5G53210,AT4G14723,AT3G25710,AT5G51310,AT5G23940,AT3G54180,AT5G04470,AT1G68360,AT1G77110,AT4G09820
85	GO:0030154	cell differentiation	3.63e-07	2.63	612	60	AT5G38110,AT4G37810,AT4G18640,AT2G38620,AT2G25060,AT4G36710,AT5G60660,AT2G02820,AT4G34160,AT4G37890,AT1G73690,AT5G12235,AT5G62380,AT1G63650,AT1G15570,AT5G41315,AT4G33880,AT3G13900,AT3G28455,AT5G19530,AT5G66300,AT3G57670,AT1G53690,AT5G17260,AT2G40470,AT1G56430,AT4G08150,AT1G68795,AT4G36160,AT4G29230,AT1G10480,AT1G71930,AT4G30980,AT5G56540,AT1G12260,AT2G22860,AT5G48920,AT4G14723,AT3G24770,AT4G34600…
86	GO:0022622	root system development	9.27e-05	2.51	513	48	AT2G37590,AT3G22400,AT1G64625,AT3G04630,AT4G18640,AT2G25060,AT3G62100,AT5G60660,AT2G02820,AT2G22680,AT1G02900,AT5G46700,AT5G12235,AT5G02600,AT1G15570,AT5G03150,AT5G25890,AT4G33880,AT1G58340,AT3G57670,AT5G57390,AT1G67710,AT1G10480,AT4G30980,AT5G56540,AT2G39830,AT5G10510,AT2G18480,AT5G02460,AT3G25710,AT2G29130,AT5G51310,AT5G60200,AT1G47485,AT5G44160,AT1G07880,AT5G56320,AT5G56580,AT5G62940,AT1G73590…
87	GO:0005976	polysaccharide metabolic process	0.0019	2.51	417	39	AT5G54690,AT3G02210,AT1G02730,AT3G55990,AT2G38320,AT4G13710,AT5G15630,AT1G11545,AT5G62380,AT3G43270,AT3G23730,AT1G65310,AT1G06490,AT3G53190,AT3G05620,AT3G50220,AT4G03210,AT1G33800,AT3G18660,AT1G02640,AT4G15210,AT1G67750,AT5G17420,AT5G22940,AT1G58370,AT4G09990,AT1G71930,AT4G33810,AT4G08160,AT2G14620,AT3G14570,AT5G01360,AT4G18780,AT3G47400,AT5G67210,AT1G11580,AT2G40320,AT5G44030,AT2G37090
88	GO:0048869	cellular developmental process	8.21e-07	2.48	694	64	AT5G38110,AT4G37810,AT4G18640,AT2G38620,AT2G25060,AT4G36710,AT5G60660,AT2G02820,AT4G34160,AT1G71830,AT5G67600,AT4G37890,AT5G46700,AT1G73690,AT5G12235,AT5G62380,AT1G63650,AT1G15570,AT5G41315,AT4G33880,AT3G13900,AT3G28455,AT5G19530,AT5G66300,AT3G57670,AT1G53690,AT5G17260,AT2G40470,AT1G56430,AT4G08150,AT1G68795,AT4G36160,AT4G29230,AT1G10480,AT1G71930,AT4G30980,AT5G56540,AT1G06660,AT1G12260,AT2G22860…
89	GO:0048364	root development	0.000271	2.47	511	47	AT2G37590,AT3G22400,AT1G64625,AT3G04630,AT4G18640,AT2G25060,AT3G62100,AT5G60660,AT2G02820,AT2G22680,AT1G02900,AT5G46700,AT5G12235,AT5G02600,AT1G15570,AT5G03150,AT5G25890,AT4G33880,AT1G58340,AT3G57670,AT5G57390,AT1G67710,AT1G10480,AT4G30980,AT5G56540,AT2G39830,AT5G10510,AT2G18480,AT5G02460,AT3G25710,AT2G29130,AT5G51310,AT5G60200,AT1G47485,AT5G44160,AT1G07880,AT5G56320,AT5G56580,AT5G62940,AT1G73590…
90	GO:0009653	anatomical structure morphogenesis	3.53e-09	2.45	897	82	AT3G49110,AT5G38110,AT4G37810,AT1G26770,AT2G39700,AT3G22400,AT5G02260,AT1G78815,AT3G04630,AT1G26780,AT4G18640,AT2G25060,AT5G60660,AT2G02820,AT1G52150,AT5G51600,AT4G18610,AT5G46700,AT2G34710,AT5G12235,AT2G42610,AT5G02600,AT1G15570,AT5G41315,AT2G03090,AT5G25890,AT4G33880,AT3G13900,AT1G50240,AT1G58340,AT5G19530,AT3G57670,AT3G23290,AT1G53690,AT4G28250,AT1G56430,AT5G61480,AT5G03680,AT5G57390,AT1G67710…
91	GO:1905392	plant organ morphogenesis	0.0118	2.4	413	37	AT3G22400,AT3G04630,AT4G18640,AT2G25060,AT5G60660,AT1G52150,AT5G46700,AT5G12235,AT5G02600,AT1G15570,AT5G25890,AT4G33880,AT1G58340,AT5G03680,AT5G57390,AT1G67710,AT1G13710,AT1G10480,AT4G30980,AT5G56540,AT5G10510,AT2G22860,AT2G18480,AT1G31770,AT3G25710,AT5G51310,AT1G07880,AT4G37750,AT5G56320,AT5G56580,AT5G06250,AT1G73590,AT2G21050,AT2G32280,AT1G77110,AT3G09070,AT5G49660
92	GO:0099402	plant organ development	5.4e-06	2.13	1009	80	AT2G23950,AT2G37590,AT4G11140,AT3G22400,AT1G64625,AT3G04630,AT4G18640,AT2G25060,AT3G62100,AT5G60660,AT5G53290,AT2G02820,AT1G52150,AT1G17560,AT2G22680,AT1G02900,AT1G71830,AT1G62360,AT2G46770,AT5G09805,AT5G46700,AT2G34710,AT5G12235,AT5G02600,AT1G15570,AT5G24330,AT5G03150,AT5G25890,AT4G33880,AT1G58340,AT3G57670,AT3G51060,AT5G18930,AT5G53660,AT5G03680,AT5G57390,AT1G67710,AT1G13710,AT1G10480,AT4G20270…
93	GO:0050793	regulation of developmental process	0.0232	1.95	757	55	AT3G03450,AT1G76540,AT2G23950,AT1G16060,AT1G20930,AT4G36710,AT2G02820,AT2G33350,AT1G52150,AT1G62360,AT2G38810,AT5G46700,AT1G18835,AT1G15570,AT5G03150,AT1G58340,AT4G28950,AT3G12145,AT3G62020,AT1G53160,AT5G03680,AT5G57390,AT1G67710,AT1G13710,AT4G29230,AT1G10480,AT2G03500,AT4G20270,AT1G68800,AT5G45970,AT5G10510,AT5G53210,AT1G02335,AT4G34600,AT1G20160,AT5G03840,AT3G06020,AT1G47485,AT5G13790,AT5G44160…
94	GO:0009889	regulation of biosynthetic process	8.05e-13	1.92	2505	179	AT2G18500,AT4G20970,AT5G06800,AT1G08290,AT5G02420,AT1G14440,AT1G31050,AT4G24060,AT3G03450,AT2G31730,AT1G69410,AT2G30395,AT2G19920,AT2G37590,AT4G11140,AT1G64625,AT1G16060,AT3G55990,AT1G26780,AT5G60890,AT2G25820,AT3G12730,AT1G63100,AT1G14900,AT2G18380,AT2G38620,AT4G36710,AT3G62100,AT2G46970,AT1G68810,AT5G53290,AT2G02820,AT3G62950,AT5G11510,AT1G62360,AT2G38810,AT2G46770,AT1G29160,AT4G00940,AT1G73690…
95	GO:0010556	regulation of macromolecule biosynthetic process	6.51e-12	1.92	2369	169	AT2G18500,AT4G20970,AT5G06800,AT1G08290,AT5G02420,AT1G14440,AT1G31050,AT4G24060,AT3G03450,AT2G31730,AT1G69410,AT2G30395,AT2G19920,AT2G37590,AT4G11140,AT1G64625,AT1G16060,AT3G55990,AT1G26780,AT5G60890,AT2G25820,AT3G12730,AT1G63100,AT1G14900,AT2G18380,AT2G38620,AT4G36710,AT3G62100,AT2G46970,AT1G68810,AT5G53290,AT2G02820,AT3G62950,AT5G11510,AT1G62360,AT2G38810,AT2G46770,AT1G29160,AT4G00940,AT1G73690…
96	GO:2000112	regulation of cellular macromolecule biosynthetic process	8.6e-12	1.91	2356	168	AT2G18500,AT4G20970,AT5G06800,AT1G08290,AT5G02420,AT1G14440,AT1G31050,AT4G24060,AT3G03450,AT2G31730,AT1G69410,AT2G30395,AT2G19920,AT2G37590,AT4G11140,AT1G64625,AT1G16060,AT3G55990,AT1G26780,AT5G60890,AT2G25820,AT3G12730,AT1G63100,AT1G14900,AT2G18380,AT2G38620,AT4G36710,AT3G62100,AT2G46970,AT1G68810,AT5G53290,AT2G02820,AT3G62950,AT5G11510,AT1G62360,AT2G38810,AT2G46770,AT1G29160,AT4G00940,AT1G73690…
97	GO:0006355	regulation of transcription, DNA-templated	1.43e-10	1.91	2176	155	AT2G18500,AT4G20970,AT5G06800,AT1G08290,AT5G02420,AT1G14440,AT1G31050,AT4G24060,AT3G03450,AT2G31730,AT1G69410,AT2G30395,AT2G19920,AT2G37590,AT4G11140,AT1G64625,AT1G16060,AT3G55990,AT1G26780,AT5G60890,AT2G25820,AT3G12730,AT1G63100,AT1G14900,AT2G18380,AT2G38620,AT4G36710,AT3G62100,AT2G46970,AT1G68810,AT5G53290,AT2G02820,AT3G62950,AT5G11510,AT1G62360,AT2G38810,AT2G46770,AT1G29160,AT4G00940,AT1G73690…
98	GO:1903506	regulation of nucleic acid-templated transcription	1.43e-10	1.91	2176	155	AT2G18500,AT4G20970,AT5G06800,AT1G08290,AT1G14440,AT1G31050,AT4G24060,AT3G03450,AT2G31730,AT2G30395,AT2G19920,AT2G37590,AT4G11140,AT1G64625,AT1G16060,AT3G55990,AT1G26780,AT5G60890,AT2G25820,AT3G12730,AT1G63100,AT1G14900,AT2G18380,AT4G36710,AT3G62100,AT2G46970,AT1G68810,AT5G53290,AT2G02820,AT3G62950,AT5G11510,AT1G62360,AT2G38810,AT2G46770,AT1G29160,AT4G00940,AT1G73690,AT1G18835,AT5G62380,AT2G01200…
99	GO:2001141	regulation of RNA biosynthetic process	1.49e-10	1.91	2178	155	AT2G18500,AT4G20970,AT5G06800,AT1G08290,AT1G14440,AT1G31050,AT4G24060,AT3G03450,AT2G31730,AT2G30395,AT2G19920,AT2G37590,AT4G11140,AT1G64625,AT1G16060,AT3G55990,AT1G26780,AT5G60890,AT2G25820,AT3G12730,AT1G63100,AT1G14900,AT2G18380,AT4G36710,AT3G62100,AT2G46970,AT1G68810,AT5G53290,AT2G02820,AT3G62950,AT5G11510,AT1G62360,AT2G38810,AT2G46770,AT1G29160,AT4G00940,AT1G73690,AT1G18835,AT5G62380,AT2G01200…
100	GO:0031326	regulation of cellular biosynthetic process	3.34e-12	1.9	2468	175	AT2G18500,AT4G20970,AT5G06800,AT1G08290,AT5G02420,AT1G14440,AT1G31050,AT4G24060,AT3G03450,AT2G31730,AT1G69410,AT2G30395,AT2G19920,AT2G37590,AT4G11140,AT1G64625,AT1G16060,AT3G55990,AT1G26780,AT5G60890,AT2G25820,AT3G12730,AT1G63100,AT1G14900,AT2G18380,AT2G38620,AT4G36710,AT3G62100,AT2G46970,AT1G68810,AT5G53290,AT2G02820,AT3G62950,AT5G11510,AT1G62360,AT2G38810,AT2G46770,AT1G29160,AT4G00940,AT1G73690…
101	GO:0032502	developmental process	7.24e-15	1.88	2998	210	AT4G35390,AT3G63300,AT1G80370,AT1G08290,AT3G49110,AT5G38110,AT1G14440,AT4G37810,AT1G26770,AT2G39700,AT2G23950,AT2G37590,AT1G31320,AT1G02730,AT4G11140,AT3G23670,AT3G22400,AT5G02260,AT1G64625,AT5G33370,AT1G78815,AT3G04630,AT1G26780,AT1G26820,AT4G18640,AT4G14940,AT2G40900,AT2G38620,AT2G25060,AT4G36710,AT3G62100,AT5G60660,AT5G53290,AT2G21060,AT2G02820,AT2G21650,AT1G52150,AT1G17560,AT2G22680,AT4G34160…
102	GO:0048856	anatomical structure development	6.85e-13	1.85	2843	196	AT4G35390,AT3G63300,AT1G80370,AT1G08290,AT3G49110,AT5G38110,AT1G14440,AT4G37810,AT1G26770,AT2G39700,AT2G23950,AT2G37590,AT1G31320,AT1G02730,AT4G11140,AT3G23670,AT3G22400,AT5G02260,AT1G64625,AT5G33370,AT1G78815,AT3G04630,AT1G26780,AT4G18640,AT4G14940,AT2G40900,AT2G38620,AT2G25060,AT3G62100,AT5G60660,AT5G53290,AT2G21060,AT2G02820,AT2G21650,AT1G52150,AT1G17560,AT2G22680,AT4G34160,AT1G71830,AT1G02900…
103	GO:0051252	regulation of RNA metabolic process	4.18e-09	1.83	2277	155	AT2G18500,AT4G20970,AT5G06800,AT1G08290,AT1G14440,AT1G31050,AT4G24060,AT3G03450,AT2G31730,AT2G30395,AT2G19920,AT2G37590,AT4G11140,AT1G64625,AT1G16060,AT3G55990,AT1G26780,AT5G60890,AT2G25820,AT3G12730,AT1G63100,AT1G14900,AT2G18380,AT4G36710,AT3G62100,AT2G46970,AT1G68810,AT5G53290,AT2G02820,AT3G62950,AT5G11510,AT1G62360,AT2G38810,AT2G46770,AT1G29160,AT4G00940,AT1G73690,AT1G18835,AT5G62380,AT2G01200…
104	GO:0080090	regulation of primary metabolic process	1.62e-11	1.81	2816	190	AT1G80370,AT2G18500,AT4G20970,AT5G06800,AT1G08290,AT1G14440,AT1G31050,AT4G24060,AT3G03450,AT2G31730,AT5G48820,AT1G69410,AT2G30395,AT2G19920,AT2G37590,AT4G11140,AT1G64625,AT1G16060,AT3G55990,AT1G26780,AT5G60890,AT2G25820,AT3G12730,AT1G63100,AT5G06150,AT1G14900,AT2G18380,AT4G36710,AT3G62100,AT2G46970,AT1G68810,AT5G53290,AT2G02820,AT3G62950,AT5G11510,AT4G34160,AT1G62360,AT2G38810,AT2G46770,AT1G29160…
105	GO:0019219	regulation of nucleobase-containing compound metabolic process	1.05e-08	1.8	2336	157	AT2G18500,AT4G20970,AT5G06800,AT1G08290,AT1G14440,AT1G31050,AT4G24060,AT3G03450,AT2G31730,AT2G30395,AT2G19920,AT2G37590,AT4G11140,AT1G64625,AT1G16060,AT3G55990,AT1G26780,AT5G60890,AT2G25820,AT3G12730,AT1G63100,AT1G14900,AT2G18380,AT4G36710,AT3G62100,AT2G46970,AT1G68810,AT5G53290,AT2G02820,AT3G62950,AT5G11510,AT1G62360,AT2G38810,AT2G46770,AT1G29160,AT4G00940,AT1G73690,AT3G54710,AT1G18835,AT5G62380…
106	GO:0051171	regulation of nitrogen compound metabolic process	1.99e-10	1.79	2731	182	AT1G80370,AT2G18500,AT4G20970,AT5G06800,AT1G08290,AT1G14440,AT1G31050,AT4G24060,AT3G03450,AT2G31730,AT5G48820,AT1G69410,AT2G30395,AT2G19920,AT2G37590,AT4G11140,AT1G64625,AT1G16060,AT3G55990,AT1G26780,AT5G60890,AT2G25820,AT3G12730,AT1G63100,AT5G06150,AT1G14900,AT2G18380,AT4G36710,AT3G62100,AT2G46970,AT1G68810,AT5G53290,AT2G02820,AT3G62950,AT5G11510,AT4G34160,AT1G62360,AT2G38810,AT2G46770,AT1G29160…
107	GO:0031323	regulation of cellular metabolic process	1.95e-11	1.78	2966	197	AT1G80370,AT2G18500,AT4G20970,AT5G06800,AT1G08290,AT5G02420,AT1G14440,AT1G31050,AT4G24060,AT3G03450,AT2G31730,AT5G48820,AT1G69410,AT2G30395,AT2G19920,AT2G37590,AT4G11140,AT1G64625,AT1G16060,AT3G55990,AT1G26780,AT5G60890,AT2G25820,AT3G12730,AT1G63100,AT5G06150,AT1G14900,AT2G18380,AT2G38620,AT4G36710,AT3G62100,AT2G46970,AT1G68810,AT5G53290,AT2G02820,AT3G62950,AT5G11510,AT4G34160,AT1G62360,AT2G38810…
108	GO:0009725	response to hormone	0.0139	1.73	1241	80	AT3G63300,AT3G03450,AT1G76540,AT2G31730,AT1G64625,AT1G16060,AT5G53590,AT1G20930,AT4G14940,AT1G19830,AT3G62100,AT5G60660,AT2G02820,AT1G17560,AT5G15230,AT4G34160,AT1G71830,AT2G16850,AT2G47180,AT4G30850,AT1G69700,AT2G40330,AT5G62380,AT2G01200,AT1G63650,AT5G67160,AT5G41315,AT5G25890,AT4G33880,AT1G74890,AT1G58340,AT3G21510,AT4G32690,AT4G12030,AT1G70670,AT1G13420,AT1G28290,AT5G57390,AT1G67710,AT2G21200…
109	GO:0009719	response to endogenous stimulus	0.0239	1.71	1271	81	AT3G63300,AT3G03450,AT1G76540,AT2G31730,AT2G23950,AT1G64625,AT1G16060,AT5G53590,AT1G20930,AT4G14940,AT1G19830,AT3G62100,AT5G60660,AT2G02820,AT1G17560,AT5G15230,AT4G34160,AT1G71830,AT2G16850,AT2G47180,AT4G30850,AT1G69700,AT2G40330,AT5G62380,AT2G01200,AT1G63650,AT5G67160,AT5G41315,AT5G25890,AT4G33880,AT1G74890,AT1G58340,AT3G21510,AT4G32690,AT4G12030,AT1G70670,AT1G13420,AT1G28290,AT5G57390,AT1G67710…
110	GO:0060255	regulation of macromolecule metabolic process	1.38e-09	1.71	3048	194	AT1G80370,AT2G18500,AT4G20970,AT5G06800,AT1G08290,AT5G02420,AT1G14440,AT1G31050,AT4G24060,AT3G03450,AT1G76540,AT2G31730,AT5G48820,AT1G69410,AT2G30395,AT2G19920,AT2G37590,AT4G11140,AT1G64625,AT1G16060,AT3G55990,AT1G20930,AT1G26780,AT5G60890,AT2G25820,AT3G12730,AT1G63100,AT5G06150,AT1G14900,AT2G18380,AT2G38620,AT4G36710,AT3G62100,AT2G46970,AT1G68810,AT5G53290,AT2G02820,AT3G62950,AT5G11510,AT4G34160…
111	GO:0048731	system development	0.000345	1.68	1869	117	AT4G35390,AT4G37810,AT1G14440,AT2G23950,AT2G37590,AT1G02730,AT4G11140,AT3G22400,AT1G64625,AT3G04630,AT4G18640,AT2G40900,AT2G25060,AT3G62100,AT5G60660,AT5G53290,AT2G21060,AT2G02820,AT2G21650,AT1G52150,AT1G17560,AT2G22680,AT4G34160,AT1G02900,AT1G71830,AT1G62360,AT2G46770,AT5G09805,AT5G46700,AT1G29160,AT2G34710,AT5G12235,AT2G01200,AT5G02600,AT1G15570,AT5G24330,AT5G03150,AT5G25890,AT4G33880,AT5G22740…
112	GO:0019222	regulation of metabolic process	1.08e-09	1.68	3316	207	AT1G80370,AT2G18500,AT4G20970,AT5G06800,AT1G08290,AT5G02420,AT1G14440,AT1G31050,AT4G24060,AT3G03450,AT1G76540,AT2G31730,AT5G48820,AT1G69410,AT2G30395,AT2G19920,AT2G37590,AT4G11140,AT1G64625,AT1G16060,AT3G55990,AT1G20930,AT1G26780,AT5G60890,AT2G25820,AT3G12730,AT1G63100,AT5G06150,AT1G14900,AT2G18380,AT2G38620,AT4G36710,AT3G62100,AT2G46970,AT1G68810,AT5G53290,AT2G02820,AT3G62950,AT5G11510,AT4G34160…
113	GO:0032501	multicellular organismal process	8.23e-07	1.66	2741	169	AT4G35390,AT3G63300,AT1G80370,AT4G37810,AT1G14440,AT2G23950,AT1G22710,AT2G37590,AT1G02730,AT4G11140,AT3G23670,AT3G22400,AT1G64625,AT5G33370,AT3G04630,AT5G57130,AT4G18640,AT2G40900,AT2G38620,AT2G25060,AT3G62100,AT2G46970,AT1G18880,AT5G60660,AT5G53290,AT2G21060,AT2G02820,AT2G21650,AT1G52150,AT1G17560,AT2G22680,AT5G09220,AT4G34160,AT1G02900,AT1G71830,AT5G67600,AT1G62360,AT4G37890,AT4G14150,AT2G46770…
114	GO:0010468	regulation of gene expression	2.03e-06	1.65	2670	164	AT2G18500,AT4G20970,AT5G06800,AT1G08290,AT1G14440,AT1G31050,AT4G24060,AT3G03450,AT1G76540,AT2G31730,AT1G69410,AT2G30395,AT2G19920,AT2G37590,AT4G11140,AT1G64625,AT1G16060,AT3G55990,AT1G20930,AT1G26780,AT5G60890,AT2G25820,AT3G12730,AT1G63100,AT1G14900,AT2G18380,AT2G38620,AT4G36710,AT3G62100,AT2G46970,AT1G68810,AT5G53290,AT2G02820,AT3G62950,AT5G11510,AT1G62360,AT2G38810,AT2G46770,AT3G42670,AT1G29160…
115	GO:0007275	multicellular organism development	5.68e-05	1.62	2459	148	AT4G35390,AT3G63300,AT1G80370,AT4G37810,AT1G14440,AT2G23950,AT2G37590,AT1G02730,AT4G11140,AT3G23670,AT3G22400,AT1G64625,AT5G33370,AT3G04630,AT4G18640,AT2G40900,AT2G38620,AT2G25060,AT3G62100,AT5G60660,AT5G53290,AT2G21060,AT2G02820,AT2G21650,AT1G52150,AT1G17560,AT2G22680,AT4G34160,AT1G02900,AT1G71830,AT5G67600,AT1G62360,AT4G37890,AT4G14150,AT2G46770,AT5G09805,AT5G46700,AT1G29160,AT3G54710,AT2G34710…
116	GO:0050794	regulation of cellular process	8.91e-11	1.57	4714	275	AT4G35390,AT3G63300,AT1G80370,AT2G18500,AT4G20970,AT5G06800,AT1G08290,AT5G02420,AT3G49110,AT5G38110,AT1G14440,AT1G31050,AT4G24060,AT3G03450,AT1G76540,AT2G31730,AT5G48820,AT1G69410,AT2G30395,AT2G19920,AT2G37590,AT4G11140,AT1G64625,AT1G16060,AT3G55990,AT1G20930,AT1G26780,AT5G60890,AT2G25820,AT3G12730,AT1G63100,AT4G14940,AT5G06150,AT1G14900,AT2G18380,AT2G38620,AT4G36710,AT3G62100,AT4G38530,AT2G46970…
117	GO:0050789	regulation of biological process	2.41e-10	1.51	5369	302	AT4G35390,AT3G63300,AT1G80370,AT2G18500,AT4G20970,AT5G06800,AT1G08290,AT5G02420,AT3G49110,AT5G38110,AT1G14440,AT1G31050,AT4G24060,AT3G03450,AT5G05160,AT1G76540,AT2G31730,AT5G48820,AT1G69410,AT2G30395,AT2G19920,AT2G23950,AT2G37590,AT4G11140,AT3G22400,AT1G64625,AT1G16060,AT3G55990,AT1G20930,AT1G26780,AT5G60890,AT2G25820,AT3G12730,AT1G63100,AT4G14940,AT5G06150,AT1G14900,AT2G18380,AT2G38620,AT4G36710…
118	GO:0065007	biological regulation	1.96e-10	1.48	5963	328	AT4G35390,AT3G63300,AT1G80370,AT2G18500,AT4G20970,AT5G06800,AT1G08290,AT5G02420,AT3G49110,AT5G38110,AT1G14440,AT1G31050,AT4G24060,AT3G03450,AT5G05160,AT1G76540,AT2G31730,AT5G48820,AT1G69410,AT2G30395,AT2G19920,AT2G23950,AT2G37590,AT4G11140,AT3G22400,AT1G64625,AT1G16060,AT3G55990,AT1G20930,AT1G26780,AT5G57130,AT3G63110,AT5G60890,AT2G25820,AT3G12730,AT1G63100,AT4G14940,AT5G06150,AT1G14900,AT2G18380…

## Sheet: Wounded
Supplementary Table S6. GO Enrichment Analysis of of genes that are less-associated with ribosomes in b1b3 through a direct comparison with unwounded and wounded WT TRAP datasets.
	GO_accession	Description	Over_represented_pValue	Fold Enrichment	Arabidopsis thaliana - REFLIST (27462)	Number of Genes in GO term category	Gene_names
1	GO:0009098	leucine biosynthetic process	0.0119	11.56	14	8	AT4G13430,AT2G43100,AT3G49680,AT3G58990,AT1G50110,AT5G14200,AT5G23020,AT5G23010
2	GO:0016144	S-glycoside biosynthetic process	4.54e-10	10.9	39	21	AT1G24100,AT1G74090,AT1G62560,AT4G12030,AT4G13430,AT1G65860,AT2G25450,AT1G62540,AT4G13770,AT2G43100,AT1G18590,AT1G16400,AT3G58990,AT1G50110,AT3G19710,AT1G16410,AT2G22330,AT5G14200,AT5G23020,AT5G23010,AT2G20610
3	GO:0019761	glucosinolate biosynthetic process	4.54e-10	10.9	39	21	AT1G24100,AT1G74090,AT1G62560,AT4G12030,AT4G13430,AT1G65860,AT2G25450,AT1G62540,AT4G13770,AT2G43100,AT1G18590,AT1G16400,AT3G58990,AT1G50110,AT3G19710,AT1G16410,AT2G22330,AT5G14200,AT5G23020,AT5G23010,AT2G20610
4	GO:0019758	glycosinolate biosynthetic process	4.54e-10	10.9	39	21	AT1G24100,AT1G74090,AT1G62560,AT4G12030,AT4G13430,AT1G65860,AT2G25450,AT1G62540,AT4G13770,AT2G43100,AT1G18590,AT1G16400,AT3G58990,AT1G50110,AT3G19710,AT1G16410,AT2G22330,AT5G14200,AT5G23020,AT5G23010,AT2G20610
5	GO:0052544	defense response by callose deposition in cell wall	0.0252	10.12	16	8	AT1G24100,AT4G26850,AT1G59870,AT2G44490,AT5G46330,AT5G44070,AT4G39950,AT2G22330
6	GO:0010233	phloem transport	0.00264	9.64	21	10	AT1G22710,AT1G18880,AT5G09220,AT5G02600,AT1G56430,AT4G29920,AT5G62680,AT2G01950,AT3G09070,AT5G04950
7	GO:0010232	vascular transport	0.00264	9.64	21	10	AT1G22710,AT1G18880,AT5G09220,AT5G02600,AT1G56430,AT4G29920,AT5G62680,AT2G01950,AT3G09070,AT5G04950
8	GO:0003018	vascular process in circulatory system	0.00264	9.64	21	10	AT1G22710,AT1G18880,AT5G09220,AT5G02600,AT1G56430,AT4G29920,AT5G62680,AT2G01950,AT3G09070,AT5G04950
9	GO:0003013	circulatory system process	0.00264	9.64	21	10	AT1G22710,AT1G18880,AT5G09220,AT5G02600,AT1G56430,AT4G29920,AT5G62680,AT2G01950,AT3G09070,AT5G04950
10	GO:0003008	system process	0.00264	9.64	21	10	AT1G22710,AT1G18880,AT5G09220,AT5G02600,AT1G56430,AT4G29920,AT5G62680,AT2G01950,AT3G09070,AT5G04950
11	GO:0052482	defense response by cell wall thickening	0.0356	9.52	17	8	AT1G24100,AT4G26850,AT1G59870,AT2G44490,AT5G46330,AT5G44070,AT4G39950,AT2G22330
12	GO:1901659	glycosyl compound biosynthetic process	1.62e-10	8.58	59	25	AT1G24100,AT1G74090,AT1G62560,AT5G18930,AT4G12030,AT4G13430,AT1G65860,AT3G25570,AT2G25450,AT1G62540,AT4G13770,AT2G43100,AT1G18590,AT1G16400,AT3G58990,AT1G50110,AT3G19710,AT1G16410,AT2G22330,AT5G14200,AT5G23020,AT5G15950,AT5G23010,AT3G02470,AT2G20610
13	GO:0000103	sulfate assimilation	0.0248	8.28	22	9	AT4G21990,AT2G14750,AT4G39940,AT4G04610,AT5G04590,AT3G22890,AT5G54390,AT5G43780,AT1G19920
14	GO:0009956	radial pattern formation	0.0248	8.28	22	9	AT2G37590,AT5G46700,AT5G16560,AT5G57390,AT5G02460,AT5G60200,AT4G37650,AT5G62940,AT3G45610
15	GO:0009625	response to insect	0.00767	7.18	31	11	AT5G44420,AT4G02380,AT4G13770,AT4G19840,AT5G07700,AT4G39950,AT5G07690,AT1G16410,AT2G22330,AT5G61420,AT5G23010
16	GO:1900376	regulation of secondary metabolite biosynthetic process	0.0435	6.53	31	10	AT2G14750,AT3G16340,AT4G39940,AT2G25450,AT5G07700,AT5G20230,AT5G07690,AT5G61420,AT4G39410,AT5G49660
17	GO:0044772	mitotic cell cycle phase transition	0.000474	6.32	48	15	AT1G80370,AT1G70210,AT1G76540,AT1G20930,AT5G06150,AT2G38620,AT4G34160,AT1G20610,AT3G50070,AT4G35620,AT1G76310,AT3G54180,AT3G11520,AT1G44110,AT2G26760
18	GO:0044770	cell cycle phase transition	0.000592	6.2	49	15	AT1G80370,AT1G70210,AT1G76540,AT1G20930,AT5G06150,AT2G38620,AT4G34160,AT1G20610,AT3G50070,AT4G35620,AT1G76310,AT3G54180,AT3G11520,AT1G44110,AT2G26760
19	GO:0016143	S-glycoside metabolic process	1.76e-11	6.14	112	34	AT1G24100,AT1G74090,AT2G32860,AT1G62560,AT5G25980,AT3G09260,AT1G12630,AT1G66140,AT1G59870,AT4G12030,AT3G16400,AT4G13430,AT1G65860,AT2G44490,AT1G21100,AT2G25450,AT1G62540,AT4G13770,AT2G43100,AT1G18590,AT5G44070,AT1G16400,AT4G37400,AT4G37750,AT3G58990,AT1G50110,AT3G60130,AT3G19710,AT1G16410,AT2G22330,AT5G14200,AT5G23020,AT5G23010,AT2G20610
20	GO:0019760	glucosinolate metabolic process	1.76e-11	6.14	112	34	AT1G24100,AT1G74090,AT2G32860,AT1G62560,AT5G25980,AT3G09260,AT1G12630,AT1G66140,AT1G59870,AT4G12030,AT3G16400,AT4G13430,AT1G65860,AT2G44490,AT1G21100,AT2G25450,AT1G62540,AT4G13770,AT2G43100,AT1G18590,AT5G44070,AT1G16400,AT4G37400,AT4G37750,AT3G58990,AT1G50110,AT3G60130,AT3G19710,AT1G16410,AT2G22330,AT5G14200,AT5G23020,AT5G23010,AT2G20610
21	GO:0019757	glycosinolate metabolic process	1.76e-11	6.14	112	34	AT1G24100,AT1G74090,AT2G32860,AT1G62560,AT5G25980,AT3G09260,AT1G12630,AT1G66140,AT1G59870,AT4G12030,AT3G16400,AT4G13430,AT1G65860,AT2G44490,AT1G21100,AT2G25450,AT1G62540,AT4G13770,AT2G43100,AT1G18590,AT5G44070,AT1G16400,AT4G37400,AT4G37750,AT3G58990,AT1G50110,AT3G60130,AT3G19710,AT1G16410,AT2G22330,AT5G14200,AT5G23020,AT5G23010,AT2G20610
22	GO:0044550	secondary metabolite biosynthetic process	1.91e-13	5.76	144	41	AT3G24503,AT1G24100,AT1G74090,AT2G37040,AT1G62560,AT1G61820,AT3G21230,AT1G67980,AT4G37990,AT5G22500,AT4G12030,AT5G60020,AT4G13430,AT1G65860,AT1G32100,AT4G22880,AT3G16920,AT2G25450,AT1G62540,AT4G13770,AT2G43100,AT1G18590,AT2G30490,AT4G23690,AT5G44070,AT1G16400,AT3G10340,AT3G58990,AT4G39950,AT1G50110,AT3G19710,AT1G16410,AT2G22330,AT5G04230,AT2G38080,AT5G14200,AT5G23020,AT5G03260,AT4G37970,AT5G23010…
23	GO:1990748	cellular detoxification	0.0473	5.71	39	11	AT3G49580,AT3G49570,AT5G24660,AT1G20630,AT1G59870,AT1G56650,AT5G51890,AT5G44070,AT5G42250,AT1G64710,AT1G77120
24	GO:0044272	sulfur compound biosynthetic process	5.34e-11	5.31	141	37	AT1G24100,AT2G14750,AT1G74090,AT1G62560,AT3G59970,AT5G18930,AT4G12030,AT4G13430,AT4G39940,AT1G65860,AT3G22460,AT3G25570,AT2G25450,AT1G62540,AT4G13770,AT3G22740,AT2G43100,AT1G18590,AT1G16400,AT2G36880,AT3G58990,AT4G39950,AT1G50110,AT3G03780,AT3G22890,AT3G19710,AT1G16410,AT2G22330,AT5G14200,AT5G23020,AT5G43780,AT5G15950,AT3G01120,AT5G23010,AT1G19920,AT3G02470,AT2G20610
25	GO:0043455	regulation of secondary metabolic process	0.000757	5.21	66	17	AT2G14750,AT1G65690,AT3G16340,AT3G28455,AT5G62470,AT4G39940,AT2G25450,AT1G20780,AT1G15670,AT4G18780,AT5G07700,AT5G20230,AT5G07690,AT5G65640,AT5G61420,AT4G39410,AT5G49660
26	GO:0098754	detoxification	9.24e-06	4.86	100	24	AT3G49580,AT1G02930,AT3G49570,AT4G02520,AT1G78370,AT2G02930,AT5G24660,AT3G44300,AT5G17220,AT1G20630,AT1G59870,AT1G22990,AT1G56650,AT5G51890,AT1G71050,AT1G02950,AT5G17450,AT5G44070,AT1G02920,AT1G78320,AT5G42250,AT3G44310,AT1G64710,AT1G77120
27	GO:0010051	xylem and phloem pattern formation	0.00471	4.76	68	16	AT3G63300,AT5G46700,AT5G02030,AT5G16560,AT4G08150,AT1G20330,AT1G04550,AT2G42580,AT1G31770,AT2G01950,AT1G73590,AT2G21050,AT1G19850,AT2G32280,AT3G09070,AT5G49660
28	GO:0010087	phloem or xylem histogenesis	2.88e-05	4.54	107	24	AT3G63300,AT1G31320,AT4G13195,AT4G14940,AT1G22740,AT1G52150,AT3G01680,AT5G02030,AT2G01850,AT5G19530,AT5G66300,AT4G08150,AT5G61480,AT1G46480,AT2G39830,AT3G24770,AT5G60200,AT5G64530,AT5G62940,AT2G32280,AT3G09070,AT3G01670,AT1G79430,AT5G35750
29	GO:1901657	glycosyl compound metabolic process	2.33e-10	4.51	184	41	AT1G24100,AT1G74090,AT2G32860,AT1G62560,AT5G25980,AT3G09260,AT3G54470,AT1G12630,AT1G66140,AT2G35390,AT1G59870,AT5G18930,AT4G12030,AT3G16400,AT4G13430,AT1G65860,AT5G54060,AT2G44490,AT1G21100,AT3G25570,AT2G25450,AT1G62540,AT4G13770,AT2G43100,AT1G18590,AT5G44070,AT1G16400,AT4G37400,AT4G37750,AT3G58990,AT1G50110,AT3G60130,AT3G19710,AT1G16410,AT2G22330,AT5G14200,AT5G23020,AT5G15950,AT5G23010,AT3G02470…
30	GO:0009636	response to toxic substance	1.32e-05	4.38	120	26	AT3G49580,AT1G02930,AT3G49570,AT4G02520,AT1G78370,AT2G02930,AT5G24660,AT3G44300,AT5G17220,AT1G20630,AT1G59870,AT1G22990,AT1G56650,AT5G51890,AT1G71050,AT1G02950,AT5G17450,AT5G44070,AT1G02920,AT1G78320,AT5G42250,AT3G44310,AT1G64710,AT5G35750,AT5G42980,AT1G77120
31	GO:0019748	secondary metabolic process	2.6e-16	4.27	303	64	AT3G24503,AT1G24100,AT1G74090,AT2G32860,AT2G37040,AT1G62560,AT1G02930,AT5G25980,AT3G09260,AT1G12630,AT4G02520,AT1G61820,AT1G78370,AT3G21230,AT2G02930,AT5G17220,AT1G66140,AT1G67980,AT4G37990,AT1G59870,AT5G22500,AT4G12030,AT3G16400,AT5G60020,AT4G13430,AT1G65860,AT1G32100,AT4G22880,AT3G16920,AT2G44490,AT1G21100,AT2G23000,AT2G25450,AT1G62540,AT1G02950,AT4G13770,AT2G43100,AT1G18590,AT2G30490,AT4G23690…
32	GO:0009699	phenylpropanoid biosynthetic process	0.00619	4.14	88	18	AT3G24503,AT2G37040,AT1G61820,AT3G21230,AT1G67980,AT4G37990,AT5G22500,AT5G60020,AT1G32100,AT4G22880,AT3G16920,AT2G30490,AT4G23690,AT3G10340,AT5G04230,AT2G38080,AT5G03260,AT4G37970,,,,,,,,,,,,,,,,,,,,,,,,,,,,,,,,,,,,,,,,,,,,,,,
33	GO:0002239	response to oomycetes	0.00437	4.05	95	19	AT3G23550,AT3G59700,AT3G01290,AT4G29050,AT1G15530,AT5G13290,AT4G02520,AT2G02930,AT5G24660,AT4G33430,AT1G59870,AT1G56650,AT3G53380,AT3G16530,AT2G32680,AT5G20230,AT4G39950,AT2G22330,AT5G60280
34	GO:0003002	regionalization	3.17e-05	3.79	155	29	AT3G63300,AT2G37590,AT1G79440,AT1G52150,AT2G37630,AT5G46700,AT2G34710,AT5G02030,AT5G16560,AT4G08150,AT1G20330,AT1G04550,AT5G57390,AT2G42580,AT1G31770,AT2G01950,AT5G02460,AT5G60200,AT4G37650,AT5G62940,AT1G73590,AT2G21050,AT1G19850,AT2G32280,AT3G09070,AT2G31160,AT5G49660,AT4G14770,AT3G45610
35	GO:0015698	inorganic anion transport	0.00663	3.75	108	20	AT1G18880,AT3G51895,AT1G72180,AT4G10380,AT3G60320,AT5G40890,AT3G45680,AT1G80050,AT3G15990,AT3G23430,AT3G45060,AT5G10180,AT1G80760,AT5G44070,AT1G52190,AT1G47485,AT2G25680,AT5G19600,AT5G49660,AT5G09470
36	GO:0009698	phenylpropanoid metabolic process	0.00751	3.71	109	20	AT3G24503,AT2G37040,AT1G61820,AT3G21230,AT1G67980,AT4G37990,AT1G59870,AT5G22500,AT5G60020,AT1G32100,AT4G22880,AT3G16920,AT2G30490,AT4G23690,AT3G21240,AT3G10340,AT5G04230,AT2G38080,AT5G03260,AT4G37970
37	GO:0080167	response to karrikin	0.00168	3.67	127	23	AT5G07460,AT3G52930,AT5G11260,AT2G37040,AT3G47600,AT5G20250,AT2G01150,AT4G33980,AT1G74670,AT3G13790,AT5G02270,AT4G39070,AT5G62680,AT5G63810,AT5G42900,AT1G30530,AT3G45060,AT1G53070,AT5G17050,AT2G30490,AT1G61800,AT5G05270,AT5G40780
38	GO:0042325	regulation of phosphorylation	0.0201	3.59	107	19	AT1G80370,AT1G70210,AT1G51660,AT5G06150,AT4G34160,AT1G20610,AT1G79550,AT3G50070,AT4G35620,AT2G45080,AT5G22090,AT1G76310,AT1G48630,AT3G11520,AT1G44110,AT3G18130,AT4G38740,AT1G03780,AT2G26760
39	GO:0006790	sulfur compound metabolic process	5.77e-13	3.58	362	64	AT1G24100,AT4G21990,AT2G14750,AT1G74090,AT2G32860,AT1G67810,AT1G62560,AT5G25980,AT3G09260,AT1G12630,AT1G78370,AT3G59970,AT3G24170,AT1G66140,AT1G36370,AT1G59870,AT5G22500,AT5G18930,AT4G12030,AT3G16400,AT4G13430,AT4G39940,AT1G65860,AT4G34200,AT2G44490,AT3G22460,AT1G21100,AT3G25570,AT2G25450,AT1G62540,AT4G04610,AT4G13770,AT3G22740,AT2G43100,AT1G18590,AT5G44070,AT1G16400,AT1G76490,AT2G36880,AT1G78320…
40	GO:0042545	cell wall modification	8.11e-05	3.51	173	30	AT1G70710,AT3G55500,AT4G00730,AT2G39700,AT1G24100,AT5G09760,AT2G37640,AT4G26850,AT3G10720,AT3G43270,AT2G03090,AT4G30270,AT1G59870,AT4G28250,AT2G45220,AT2G44490,AT3G45960,AT5G46330,AT2G41850,AT5G44070,AT3G50410,AT1G11580,AT3G03220,AT4G39950,AT5G50800,AT1G23200,AT2G22330,AT2G28950,AT2G26440,AT1G10550
41	GO:0090698	post-embryonic plant morphogenesis	4.38e-05	3.36	199	33	AT3G24140,AT4G37810,AT1G68130,AT3G22400,AT1G78815,AT3G18830,AT1G77690,AT2G02820,AT4G18610,AT4G28490,AT5G02030,AT2G42610,AT5G25890,AT3G23290,AT5G03680,AT5G57390,AT3G04510,AT5G28490,AT3G61650,AT4G29900,AT1G31770,AT5G05690,AT3G54180,AT1G25250,AT1G07880,AT4G14550,AT1G73590,AT2G21050,AT2G32280,AT3G09070,AT2G31160,AT5G49660,AT5G65590
42	GO:0007389	pattern specification process	0.000164	3.3	190	31	AT3G63300,AT2G37590,AT1G79440,AT1G52150,AT2G37630,AT5G46700,AT2G34710,AT5G02030,AT5G16560,AT2G01420,AT4G08150,AT1G20330,AT5G03680,AT1G04550,AT5G57390,AT2G42580,AT1G31770,AT2G01950,AT5G02460,AT5G60200,AT4G37650,AT5G62940,AT1G73590,AT2G21050,AT1G19850,AT2G32280,AT3G09070,AT2G31160,AT5G49660,AT4G14770,AT3G45610
43	GO:0042546	cell wall biogenesis	9.23e-06	3.23	238	38	AT3G02210,AT5G57550,AT2G04780,AT1G02730,AT3G55990,AT2G38320,AT4G14940,AT4G23920,AT1G01200,AT2G15390,AT5G57560,AT1G65310,AT2G01850,AT4G30270,AT4G14130,AT5G44670,AT2G36570,AT5G17420,AT3G15060,AT4G18270,AT5G48920,AT4G18780,AT2G06850,AT3G02230,AT1G78580,AT5G60490,AT5G12870,AT2G36870,AT5G65730,AT2G38080,AT1G43790,AT2G40320,AT3G21190,AT4G01750,AT5G03170,AT1G55850,AT1G10550,AT2G37090
44	GO:0071555	cell wall organization	4.13e-06	3.1	274	42	AT1G70710,AT3G02210,AT3G55500,AT4G00730,AT2G39700,AT1G24100,AT5G09760,AT5G23870,AT2G21140,AT2G37640,AT4G26850,AT1G57590,AT3G10720,AT5G57560,AT3G43270,AT2G03090,AT4G30270,AT1G59870,AT4G28250,AT5G17420,AT5G15740,AT2G45220,AT2G44490,AT3G45960,AT5G46330,AT4G18270,AT5G26670,AT2G41850,AT5G44070,AT3G50410,AT1G11580,AT3G03220,AT4G39950,AT5G50800,AT1G23200,AT2G22330,AT2G28950,AT2G26440,AT4G19410,AT3G21190…
45	GO:0010383	cell wall polysaccharide metabolic process	0.0335	3.09	144	22	AT3G02210,AT5G57550,AT3G55990,AT2G38320,AT2G15390,AT5G57560,AT1G65310,AT2G01850,AT4G30270,AT4G14130,AT5G17420,AT5G15740,AT3G19620,AT2G06850,AT5G49360,AT2G36870,AT5G65730,AT2G40320,AT3G21190,AT4G01750,AT1G10550,AT2G37090
46	GO:0071554	cell wall organization or biogenesis	2.25e-12	3.05	505	76	AT1G70710,AT3G02210,AT5G57550,AT3G55500,AT2G04780,AT4G00730,AT2G39700,AT1G24100,AT5G09760,AT1G02730,AT5G23870,AT3G55990,AT2G38320,AT4G14940,AT2G21140,AT2G37640,AT4G23920,AT4G26850,AT1G01200,AT1G57590,AT3G10720,AT2G15390,AT5G57560,AT3G43270,AT1G65310,AT2G03090,AT2G01850,AT4G30270,AT4G14130,AT1G59870,AT5G44670,AT4G28250,AT2G36570,AT5G17420,AT3G16920,AT5G15740,AT2G45220,AT2G44490,AT3G45960,AT3G15060…
47	GO:0010016	shoot system morphogenesis	0.00734	3.04	173	26	AT3G24140,AT4G37810,AT1G68130,AT4G13195,AT2G02820,AT1G52150,AT2G37630,AT2G34710,AT5G02030,AT3G50660,AT5G61480,AT5G03680,AT1G13710,AT3G61650,AT1G53230,AT4G29900,AT3G24770,AT1G31770,AT3G54180,AT2G23760,AT1G25250,AT1G73590,AT2G21050,AT2G32280,AT3G09070,AT5G65590
48	GO:0044036	cell wall macromolecule metabolic process	0.0175	2.96	171	25	AT3G02210,AT5G57550,AT3G55990,AT2G38320,AT2G15390,AT5G57560,AT1G65310,AT2G01850,AT4G30270,AT4G14130,AT5G17420,AT5G15740,AT3G16920,AT4G18270,AT3G19620,AT2G06850,AT5G49360,AT2G36870,AT5G65730,AT2G40320,AT3G21190,AT4G01750,AT2G43570,AT1G10550,AT2G37090
49	GO:1903047	mitotic cell cycle process	0.00496	2.89	203	29	AT1G80370,AT1G70210,AT1G76540,AT1G02730,AT1G20930,AT5G06150,AT2G38620,AT2G28620,AT4G34160,AT1G20610,AT3G50070,AT1G77720,AT4G35620,AT4G32830,AT5G17420,AT3G61650,AT3G05330,AT4G18780,AT1G76310,AT3G54180,AT2G33560,AT3G11520,AT2G25880,AT1G49910,AT1G44110,AT1G55850,AT3G25980,AT1G03780,AT2G26760
50	GO:0006820	anion transport	6.38e-05	2.88	281	40	AT3G01550,AT4G17970,AT5G49630,AT1G18880,AT5G09220,AT3G12740,AT3G51895,AT1G72180,AT4G10380,AT3G60320,AT5G40890,AT5G54800,AT3G45680,AT4G31730,AT1G80050,AT3G15990,AT5G62680,AT3G23430,AT1G51340,AT3G45060,AT5G12080,AT5G10180,AT1G80760,AT5G23810,AT5G44070,AT1G52190,AT1G47485,AT2G38530,AT5G33320,AT2G28315,AT1G08440,AT5G50800,AT1G44800,AT2G25680,AT5G19600,AT1G61800,AT5G63850,AT5G49660,AT5G40780,AT5G09470
51	GO:0051726	regulation of cell cycle	0.000783	2.87	240	34	AT1G80370,AT1G70210,AT1G76540,AT1G20930,AT3G14190,AT1G07370,AT5G06150,AT2G38620,AT2G02820,AT4G34160,AT2G27970,AT1G20610,AT3G50070,AT1G77720,AT4G35620,AT1G50490,AT1G20330,AT1G33240,AT4G32830,AT2G45080,AT2G39830,AT1G76310,AT3G50410,AT3G54180,AT2G33560,AT3G11520,AT4G37650,AT2G25880,AT1G49910,AT2G42890,AT1G44110,AT3G25980,AT1G03780,AT2G26760
52	GO:0071669	plant-type cell wall organization or biogenesis	0.000882	2.75	265	36	AT3G02210,AT5G57550,AT3G55500,AT2G04780,AT4G00730,AT2G39700,AT1G02730,AT4G14940,AT2G21140,AT2G37640,AT5G57560,AT2G03090,AT4G30270,AT4G28250,AT2G36570,AT5G17420,AT5G15740,AT3G45960,AT2G41850,AT5G48920,AT4G18780,AT3G02230,AT1G78580,AT5G60490,AT5G12870,AT3G03220,AT2G28950,AT2G38080,AT1G43790,AT2G40320,AT3G21190,AT4G01750,AT5G03170,AT1G55850,AT1G10550,AT2G37090
53	GO:0045229	external encapsulating structure organization	8.58e-05	2.72	320	43	AT1G70710,AT3G02210,AT3G55500,AT4G00730,AT2G39700,AT1G24100,AT5G09760,AT5G23870,AT2G21140,AT2G37640,AT4G26850,AT1G57590,AT3G10720,AT5G57560,AT3G43270,AT2G03090,AT4G30270,AT1G59870,AT4G28250,AT5G17420,AT5G15740,AT2G45220,AT2G44490,AT3G45960,AT5G46330,AT4G18270,AT5G26670,AT2G41850,AT5G44070,AT5G05690,AT3G50410,AT1G11580,AT3G03220,AT4G39950,AT5G50800,AT1G23200,AT2G22330,AT2G28950,AT2G26440,AT4G19410…
54	GO:0072330	monocarboxylic acid biosynthetic process	0.024	2.7	210	28	AT3G22400,AT2G37040,AT5G43760,AT2G33150,AT5G67160,AT3G44300,AT1G07720,AT1G06360,AT2G32720,AT1G76680,AT1G08510,AT5G15530,AT3G47340,AT4G33950,AT4G37770,AT2G26560,AT2G46720,AT2G28630,AT2G05990,AT3G44310,AT3G10340,AT4G39950,AT3G05020,AT2G22330,AT5G04230,AT3G19260,AT5G04530,AT2G20610
55	GO:0009414	response to water deprivation	0.000105	2.6	358	46	AT2G35930,AT3G45930,AT5G59970,AT3G53730,AT3G46320,AT2G28740,AT5G59690,AT1G02730,AT1G16060,AT2G37040,AT1G02930,AT3G47600,AT2G21660,AT2G05520,AT1G73330,AT4G20260,AT2G47180,AT5G12140,AT3G08770,AT1G69700,AT3G23830,AT1G59870,AT5G58670,AT4G02380,AT5G62470,AT4G29920,AT1G70670,AT1G33240,AT5G01820,AT5G06530,AT3G61890,AT1G18390,AT1G29395,AT1G61660,AT4G33950,AT4G00430,AT1G02820,AT4G18780,AT1G01620,AT2G29130…
56	GO:0009415	response to water	8.03e-05	2.59	367	47	AT3G24140,AT2G35930,AT3G45930,AT5G59970,AT3G53730,AT3G46320,AT2G28740,AT5G59690,AT1G02730,AT1G16060,AT2G37040,AT1G02930,AT3G47600,AT2G21660,AT2G05520,AT1G73330,AT4G20260,AT2G47180,AT5G12140,AT3G08770,AT1G69700,AT3G23830,AT1G59870,AT5G58670,AT4G02380,AT5G62470,AT4G29920,AT1G70670,AT1G33240,AT5G01820,AT5G06530,AT3G61890,AT1G18390,AT1G29395,AT1G61660,AT4G33950,AT4G00430,AT1G02820,AT4G18780,AT1G01620…
57	GO:0050832	defense response to fungus	0.0163	2.58	251	32	AT4G20970,AT3G49110,AT3G63310,AT3G50480,AT1G64700,AT2G37630,AT4G33430,AT2G15890,AT1G49050,AT1G59870,AT3G13790,AT3G04720,AT1G75380,AT3G11820,AT2G44490,AT3G10190,AT5G25910,AT1G21250,AT4G18780,AT1G02920,AT2G32680,AT2G39660,AT5G12870,AT1G51940,AT5G07690,AT5G54380,AT5G61420,AT4G16260,AT5G60280,AT3G52400,AT5G42980,AT2G20610
58	GO:0007017	microtubule-based process	0.0486	2.57	228	29	AT5G62700,AT2G28620,AT4G05190,AT5G55230,AT4G20260,AT2G37420,AT5G51600,AT4G14330,AT2G47500,AT5G23910,AT5G54670,AT3G44730,AT2G01910,AT2G38160,AT4G32830,AT1G75780,AT5G15600,AT4G21270,AT3G61650,AT5G01840,AT3G60840,AT3G06030,AT5G67270,AT1G18370,AT3G23090,AT2G25880,AT4G26660,AT4G23496,AT1G03780
59	GO:0000278	mitotic cell cycle	0.0242	2.57	244	31	AT1G80370,AT1G70210,AT1G76540,AT1G02730,AT1G20930,AT5G62700,AT5G06150,AT2G38620,AT2G28620,AT4G34160,AT1G20610,AT3G50070,AT1G77720,AT4G35620,AT4G32830,AT5G17420,AT1G75780,AT3G61650,AT3G05330,AT4G18780,AT1G76310,AT3G54180,AT2G33560,AT3G11520,AT2G25880,AT1G49910,AT1G44110,AT1G55850,AT3G25980,AT1G03780,AT2G26760
60	GO:0010035	response to inorganic substance	4.7e-14	2.53	913	114	AT3G24140,AT3G52930,AT2G35930,AT3G45930,AT5G59970,AT3G53730,AT3G46320,AT2G28740,AT5G59690,AT1G02730,AT5G39020,AT1G16060,AT1G75280,AT5G62700,AT2G37040,AT5G65140,AT1G02930,AT3G47600,AT2G21660,AT3G25190,AT2G05520,AT3G54470,AT1G73330,AT4G20260,AT1G21140,AT4G02520,AT2G47180,AT5G12140,AT4G13930,AT3G08770,AT4G04740,AT1G69700,AT3G23830,AT1G11840,AT5G24270,AT3G28580,AT3G44300,AT3G60320,AT1G16420,AT1G36370…
61	GO:0010038	response to metal ion	3.62e-05	2.49	430	53	AT3G52930,AT5G39020,AT1G75280,AT5G62700,AT5G65140,AT1G02930,AT2G21660,AT3G25190,AT2G05520,AT3G54470,AT4G20260,AT1G21140,AT4G02520,AT4G13930,AT4G04740,AT1G11840,AT5G24270,AT3G44300,AT1G36370,AT1G20630,AT2G38380,AT1G76680,AT1G22990,AT3G04120,AT4G13430,AT3G16450,AT1G07590,AT3G12750,AT3G22460,AT3G15060,AT1G51340,AT1G71050,AT3G56240,AT1G60710,AT1G13440,AT5G18170,AT5G17450,AT4G34600,AT5G44070,AT1G02920…
62	GO:0044419	interspecies interaction between organisms	3.37e-17	2.49	1120	138	AT3G05200,AT4G20970,AT5G06720,AT3G49110,AT5G53120,AT3G23550,AT1G06160,AT3G59700,AT1G24100,AT3G63310,AT4G14465,AT5G44420,AT3G45860,AT3G01290,AT4G03110,AT1G51660,AT4G29050,AT1G02930,AT5G25980,AT2G21660,AT3G61260,AT2G01340,AT3G09260,AT1G15530,AT5G03350,AT4G23260,AT1G29660,AT3G50480,AT4G20260,AT5G13290,AT4G26850,AT4G02520,AT1G64700,AT5G51600,AT2G37630,AT3G62590,AT4G28490,AT2G33830,AT2G35980,AT5G67160…
63	GO:0001101	response to acid chemical	0.000148	2.49	399	49	AT3G24140,AT2G35930,AT3G45930,AT5G59970,AT3G53730,AT3G46320,AT2G28740,AT5G59690,AT1G02730,AT3G07520,AT1G16060,AT2G37040,AT1G02930,AT3G47600,AT2G21660,AT2G05520,AT1G73330,AT4G20260,AT2G47180,AT5G12140,AT3G08770,AT1G69700,AT3G23830,AT5G46050,AT1G59870,AT5G58670,AT4G02380,AT5G62470,AT4G29920,AT1G70670,AT1G33240,AT5G01820,AT5G06530,AT3G61890,AT1G18390,AT1G29395,AT1G61660,AT4G33950,AT4G00430,AT1G02820…
64	GO:0043207	response to external biotic stimulus	1.87e-16	2.48	1093	134	AT3G05200,AT4G20970,AT5G06720,AT3G49110,AT5G53120,AT3G23550,AT1G06160,AT3G59700,AT1G24100,AT3G63310,AT4G14465,AT5G44420,AT3G45860,AT3G01290,AT4G03110,AT1G51660,AT4G29050,AT1G02930,AT5G25980,AT2G21660,AT3G61260,AT2G01340,AT3G09260,AT1G15530,AT5G03350,AT4G23260,AT1G29660,AT3G50480,AT4G20260,AT5G13290,AT4G26850,AT4G02520,AT1G64700,AT5G51600,AT2G37630,AT3G62590,AT4G28490,AT2G33830,AT2G35980,AT5G67160…
65	GO:0051707	response to other organism	1.87e-16	2.48	1093	134	AT3G05200,AT4G20970,AT5G06720,AT3G49110,AT5G53120,AT3G23550,AT1G06160,AT3G59700,AT1G24100,AT3G63310,AT4G14465,AT5G44420,AT3G45860,AT3G01290,AT4G03110,AT1G51660,AT4G29050,AT1G02930,AT5G25980,AT2G21660,AT3G61260,AT2G01340,AT3G09260,AT1G15530,AT5G03350,AT4G23260,AT1G29660,AT3G50480,AT4G20260,AT5G13290,AT4G26850,AT4G02520,AT1G64700,AT5G51600,AT2G37630,AT3G62590,AT4G28490,AT2G33830,AT2G35980,AT5G67160…
66	GO:0009607	response to biotic stimulus	1.99e-16	2.48	1094	134	AT3G05200,AT4G20970,AT5G06720,AT3G49110,AT5G53120,AT3G23550,AT1G06160,AT3G59700,AT1G24100,AT3G63310,AT4G14465,AT5G44420,AT3G45860,AT3G01290,AT4G03110,AT1G51660,AT4G29050,AT1G02930,AT5G25980,AT2G21660,AT3G61260,AT2G01340,AT3G09260,AT1G15530,AT5G03350,AT4G23260,AT1G29660,AT3G50480,AT4G20260,AT5G13290,AT4G26850,AT4G02520,AT1G64700,AT5G51600,AT2G37630,AT3G62590,AT4G28490,AT2G33830,AT2G35980,AT5G67160…
67	GO:1901605	alpha-amino acid metabolic process	0.0159	2.48	278	34	AT1G79440,AT1G62800,AT2G37040,AT3G02020,AT4G13930,AT2G35120,AT3G59970,AT1G72330,AT1G36370,AT5G53970,AT4G12030,AT4G13430,AT1G65860,AT3G03910,AT4G34200,AT3G22460,AT3G47340,AT3G22740,AT2G43100,AT5G18170,AT4G37770,AT3G49680,AT3G10340,AT3G58990,AT4G39950,AT1G50110,AT3G03780,AT2G22330,AT5G04230,AT5G14200,AT5G23020,AT1G72810,AT3G01120,AT5G23010
68	GO:0009991	response to extracellular stimulus	0.0308	2.47	262	32	AT3G49580,AT3G54470,AT4G20260,AT1G06830,AT5G12140,AT1G72180,AT4G10380,AT5G24660,AT1G20630,AT4G02380,AT4G29920,AT1G33240,AT3G23430,AT1G18390,AT1G29395,AT1G61660,AT3G47340,AT5G45380,AT1G80760,AT1G78020,AT3G22550,AT3G25710,AT1G47485,AT3G13450,AT5G07690,AT5G61420,AT2G19590,AT2G14610,AT5G49660,AT2G16430,AT1G19920,AT2G20610
69	GO:0046686	response to cadmium ion	0.0072	2.46	313	38	AT3G52930,AT1G75280,AT5G62700,AT5G65140,AT1G02930,AT2G21660,AT3G54470,AT4G02520,AT4G13930,AT4G04740,AT1G11840,AT3G44300,AT1G36370,AT1G20630,AT1G76680,AT1G22990,AT3G04120,AT4G13430,AT1G07590,AT3G15060,AT1G71050,AT3G56240,AT1G60710,AT1G13440,AT5G18170,AT5G17450,AT5G44070,AT1G02920,AT2G26560,AT5G14780,AT3G03780,AT3G22890,AT4G39410,AT3G53620,AT1G53240,AT4G38740,AT5G11670,AT1G77120
70	GO:0009605	response to external stimulus	3.96e-21	2.39	1507	178	AT3G05200,AT4G20970,AT5G06720,AT3G49580,AT3G49110,AT5G53120,AT3G23550,AT1G06160,AT3G59700,AT4G00730,AT1G24100,AT1G68130,AT3G63310,AT4G14465,AT5G44420,AT3G45860,AT5G11260,AT3G01290,AT4G03110,AT1G51660,AT4G29050,AT1G02930,AT5G25980,AT2G21660,AT3G62100,AT3G61260,AT2G01340,AT3G09260,AT2G21650,AT3G54470,AT1G15530,AT5G03350,AT2G22680,AT4G23260,AT1G29660,AT3G50480,AT4G20260,AT5G13290,AT1G06830,AT4G26850…
71	GO:0009620	response to fungus	0.0044	2.38	348	41	AT4G20970,AT3G49110,AT3G63310,AT2G01340,AT3G09260,AT3G50480,AT1G64700,AT2G37630,AT4G33430,AT2G15890,AT1G49050,AT1G59870,AT3G13790,AT3G04720,AT1G75380,AT3G11820,AT2G45220,AT1G16070,AT2G44490,AT3G10190,AT5G25910,AT1G21250,AT4G18780,AT1G02920,AT2G32680,AT3G21240,AT2G39660,AT5G12870,AT1G51940,AT1G10760,AT5G07690,AT1G05010,AT5G54380,AT1G22190,AT5G61420,AT4G16260,AT5G60280,AT3G52400,AT3G19260,AT5G42980…
72	GO:0016049	cell growth	0.00416	2.31	385	44	AT1G70710,AT3G49110,AT3G55500,AT2G39700,AT3G63310,AT2G28620,AT1G72150,AT2G37640,AT5G60660,AT5G55230,AT2G05520,AT2G03090,AT1G11260,AT5G19530,AT3G57670,AT1G53690,AT4G28250,AT1G56430,AT3G50660,AT1G20330,AT1G75780,AT1G10480,AT3G45960,AT5G28490,AT3G61650,AT4G30980,AT5G56540,AT2G24260,AT5G01840,AT2G25930,AT4G34600,AT2G35350,AT1G78020,AT5G05690,AT5G54510,AT2G06850,AT2G36880,AT3G54180,AT3G03220,AT3G23090…
73	GO:0009617	response to bacterium	9.03e-05	2.31	508	58	AT3G05200,AT3G49110,AT5G53120,AT3G59700,AT1G24100,AT4G14465,AT3G45860,AT4G29050,AT1G02930,AT1G15530,AT4G23260,AT3G50480,AT4G20260,AT5G13290,AT4G26850,AT4G02520,AT2G37630,AT4G28490,AT2G33830,AT5G67160,AT5G24660,AT3G44300,AT4G33430,AT1G79550,AT5G46050,AT4G23140,AT4G37990,AT1G59870,AT3G04720,AT1G51890,AT2G45220,AT2G44490,AT5G46330,AT1G11350,AT3G54560,AT1G13440,AT3G53380,AT5G03760,AT4G33950,AT4G18780…
74	GO:0042742	defense response to bacterium	0.00306	2.3	414	47	AT3G05200,AT3G49110,AT5G53120,AT3G59700,AT1G24100,AT4G14465,AT3G45860,AT4G29050,AT1G02930,AT1G15530,AT4G23260,AT4G20260,AT5G13290,AT4G26850,AT4G02520,AT2G37630,AT4G28490,AT5G24660,AT4G33430,AT5G46050,AT4G23140,AT1G59870,AT3G04720,AT1G51890,AT2G45220,AT2G44490,AT5G46330,AT1G11350,AT3G54560,AT1G13440,AT3G53380,AT4G33950,AT4G18780,AT5G44070,AT1G02920,AT2G32680,AT1G31770,AT2G23150,AT4G39950,AT5G52830…
75	GO:0022622	root system development	0.000116	2.29	513	58	AT4G00730,AT2G37590,AT3G22400,AT3G04630,AT2G44900,AT4G18640,AT3G18830,AT2G25060,AT3G62100,AT1G77690,AT5G60660,AT5G55230,AT2G05520,AT2G02820,AT2G22680,AT5G13290,AT1G02900,AT5G46700,AT4G28490,AT5G02600,AT5G03150,AT5G25890,AT2G01420,AT1G79530,AT5G43070,AT3G57670,AT1G59870,AT1G04550,AT5G57390,AT1G67710,AT3G48610,AT1G10480,AT3G61650,AT4G30980,AT5G56540,AT2G39830,AT4G09510,AT2G24260,AT5G55730,AT5G02460…
76	GO:0009888	tissue development	7.01e-06	2.28	613	69	AT3G63300,AT1G80370,AT3G24140,AT4G37810,AT4G00730,AT2G23950,AT1G31320,AT1G79440,AT4G13195,AT4G18640,AT4G14940,AT1G22740,AT2G38620,AT2G25060,AT5G60660,AT2G02820,AT1G52150,AT1G17560,AT4G34160,AT5G13290,AT1G62360,AT4G24540,AT3G01680,AT5G46700,AT2G34710,AT5G02030,AT1G63650,AT5G03150,AT2G01850,AT3G50070,AT5G19530,AT5G66300,AT1G59870,AT4G08150,AT5G61480,AT1G33240,AT1G67710,AT1G74030,AT1G13710,AT1G10480…
77	GO:0044262	cellular carbohydrate metabolic process	0.00776	2.27	383	43	AT3G02210,AT5G57550,AT1G22710,AT1G02730,AT3G55990,AT2G38320,AT5G26570,AT5G65140,AT4G24040,AT2G15390,AT5G57560,AT1G65310,AT2G01850,AT2G22190,AT4G30270,AT4G14130,AT1G35910,AT4G15210,AT5G17420,AT5G15740,AT3G43190,AT4G39770,AT3G19620,AT1G73370,AT4G09510,AT4G33950,AT4G18780,AT2G06850,AT1G78580,AT5G49360,AT2G36870,AT5G65730,AT1G10760,AT5G54390,AT1G09960,AT5G10170,AT2G40320,AT3G21190,AT4G01750,AT2G36390…
78	GO:1901701	cellular response to oxygen-containing compound	0.00028	2.27	509	57	AT5G66350,AT2G23950,AT3G63310,AT3G07520,AT3G23210,AT5G11260,AT4G14940,AT5G03350,AT4G20260,AT5G12140,AT1G63650,AT4G33430,AT3G60320,AT1G16420,AT4G30270,AT1G74670,AT1G59870,AT5G58670,AT4G02380,AT3G50660,AT1G62400,AT4G29920,AT1G33240,AT1G56650,AT3G11820,AT5G54060,AT1G10480,AT4G22790,AT2G03500,AT1G18390,AT4G26150,AT1G29395,AT1G61660,AT1G11350,AT2G42580,AT3G45060,AT5G12080,AT4G33950,AT2G01950,AT1G48630…
79	GO:0006952	defense response	6e-10	2.26	949	106	AT3G05200,AT4G20970,AT5G06720,AT3G49110,AT5G53120,AT2G35930,AT3G23550,AT1G06160,AT3G59700,AT1G24100,AT5G44430,AT3G63310,AT4G14465,AT5G44420,AT3G45860,AT4G03110,AT1G51660,AT4G29050,AT2G37040,AT1G02930,AT5G25980,AT2G21660,AT3G61260,AT1G35310,AT1G15530,AT5G03350,AT5G23820,AT4G23260,AT1G29660,AT3G50480,AT4G20260,AT5G13290,AT2G26010,AT4G26850,AT4G02520,AT1G64700,AT1G35260,AT2G37630,AT3G62590,AT4G18253…
80	GO:1901700	response to oxygen-containing compound	1.57e-17	2.26	1515	169	AT3G05200,AT5G66350,AT3G46090,AT3G24140,AT2G35930,AT3G45930,AT5G59970,AT3G53730,AT3G46320,AT2G28740,AT5G59690,AT1G06160,AT2G28900,AT2G23950,AT3G63310,AT1G02730,AT5G44420,AT3G07520,AT3G45860,AT1G16060,AT3G23210,AT5G11260,AT4G14940,AT2G37040,AT1G02930,AT3G47600,AT5G25980,AT2G21660,AT3G61260,AT2G33710,AT2G37640,AT5G60660,AT2G05520,AT1G65690,AT2G02820,AT1G17560,AT1G73330,AT5G03350,AT4G23260,AT4G34160…
81	GO:0048364	root development	0.000296	2.26	511	57	AT4G00730,AT2G37590,AT3G22400,AT3G04630,AT2G44900,AT4G18640,AT3G18830,AT2G25060,AT3G62100,AT1G77690,AT5G60660,AT5G55230,AT2G05520,AT2G02820,AT2G22680,AT5G13290,AT1G02900,AT5G46700,AT4G28490,AT5G02600,AT5G03150,AT5G25890,AT2G01420,AT1G79530,AT5G43070,AT3G57670,AT1G59870,AT1G04550,AT5G57390,AT1G67710,AT3G48610,AT1G10480,AT3G61650,AT4G30980,AT5G56540,AT2G39830,AT4G09510,AT2G24260,AT5G55730,AT5G02460…
82	GO:0040007	growth	0.00234	2.24	442	49	AT1G70710,AT3G49110,AT3G55500,AT2G39700,AT3G63310,AT2G28620,AT1G72150,AT2G37640,AT5G60660,AT5G55230,AT2G05520,AT4G23410,AT2G03090,AT1G11260,AT5G19530,AT3G57670,AT1G53690,AT4G28250,AT1G56430,AT3G50660,AT1G20330,AT1G13710,AT1G75780,AT1G10480,AT3G45960,AT5G28490,AT3G61650,AT4G30980,AT5G56540,AT2G24260,AT5G01840,AT2G25930,AT4G34600,AT2G35350,AT1G78020,AT5G05690,AT5G54510,AT2G06850,AT2G36880,AT3G54180…
83	GO:0022402	cell cycle process	0.00684	2.22	420	46	AT1G80370,AT1G70210,AT1G76540,AT1G02730,AT1G20930,AT5G06150,AT2G38620,AT2G28620,AT4G05190,AT5G55230,AT2G02820,AT4G34160,AT5G67600,AT5G51600,AT5G46700,AT1G20610,AT5G54670,AT3G50070,AT5G61210,AT1G77720,AT4G35620,AT4G32830,AT5G17420,AT4G21270,AT3G61650,AT2G35190,AT1G06660,AT3G05330,AT4G18780,AT3G60840,AT1G76310,AT5G67270,AT3G54180,AT2G33560,AT1G69690,AT3G02930,AT3G11520,AT1G18370,AT2G25880,AT1G49910…
84	GO:0016053	organic acid biosynthetic process	0.0025	2.21	467	51	AT3G22400,AT2G37040,AT5G43760,AT3G02020,AT1G78440,AT4G26850,AT2G33150,AT4G13930,AT3G59970,AT5G67160,AT3G44300,AT1G07720,AT1G06360,AT1G36370,AT2G32720,AT1G56430,AT1G76680,AT4G13430,AT1G08510,AT4G34200,AT2G46760,AT3G22460,AT5G15530,AT3G47340,AT3G22740,AT2G43100,AT4G33950,AT4G37770,AT2G26560,AT2G46720,AT2G28630,AT3G49680,AT2G05990,AT3G44310,AT3G10340,AT3G58990,AT4G39950,AT3G05020,AT1G50110,AT3G03780…
85	GO:0046394	carboxylic acid biosynthetic process	0.0025	2.21	467	51	AT3G22400,AT2G37040,AT5G43760,AT3G02020,AT1G78440,AT4G26850,AT2G33150,AT4G13930,AT3G59970,AT5G67160,AT3G44300,AT1G07720,AT1G06360,AT1G36370,AT2G32720,AT1G56430,AT1G76680,AT4G13430,AT1G08510,AT4G34200,AT2G46760,AT3G22460,AT5G15530,AT3G47340,AT3G22740,AT2G43100,AT4G33950,AT4G37770,AT2G26560,AT2G46720,AT2G28630,AT3G49680,AT2G05990,AT3G44310,AT3G10340,AT3G58990,AT4G39950,AT3G05020,AT1G50110,AT3G03780…
86	GO:0006811	ion transport	1.61e-05	2.19	666	72	AT3G01550,AT3G07520,AT2G37390,AT4G17970,AT5G49630,AT1G18880,AT5G09220,AT3G12740,AT3G51895,AT2G18196,AT5G27690,AT1G72180,AT5G02600,AT5G21930,AT4G10380,AT3G60320,AT4G35060,AT1G64780,AT1G59870,AT5G19090,AT5G40890,AT5G54800,AT1G22990,AT5G24580,AT3G45680,AT4G31730,AT1G80050,AT3G12750,AT3G15990,AT5G62680,AT2G30080,AT4G10310,AT3G23430,AT3G06370,AT2G37925,AT1G51340,AT1G71050,AT3G56240,AT4G29900,AT5G63530…
87	GO:0098542	defense response to other organism	4.82e-07	2.19	805	87	AT3G05200,AT4G20970,AT5G06720,AT3G49110,AT5G53120,AT3G23550,AT1G06160,AT3G59700,AT1G24100,AT3G63310,AT4G14465,AT5G44420,AT3G45860,AT4G03110,AT1G51660,AT4G29050,AT1G02930,AT5G25980,AT2G21660,AT3G61260,AT1G15530,AT5G03350,AT4G23260,AT1G29660,AT3G50480,AT4G20260,AT5G13290,AT4G26850,AT4G02520,AT1G64700,AT2G37630,AT3G62590,AT4G28490,AT2G35980,AT5G24660,AT4G33430,AT2G15890,AT5G46050,AT3G57260,AT4G23140…
88	GO:0044283	small molecule biosynthetic process	4.15e-05	2.18	641	69	AT3G52930,AT3G22400,AT2G37040,AT5G43760,AT3G02020,AT1G78440,AT4G26850,AT2G33150,AT4G13930,AT3G59970,AT5G67160,AT3G44300,AT1G07720,AT1G79550,AT1G06360,AT1G36370,AT2G32720,AT5G18930,AT5G53970,AT1G56430,AT1G76680,AT1G14250,AT3G04120,AT4G13430,AT1G08510,AT3G46940,AT4G34200,AT2G46760,AT3G22460,AT3G25570,AT5G15530,AT5G60540,AT1G30110,AT1G13440,AT3G47340,AT3G22740,AT2G43100,AT4G33950,AT2G30490,AT4G37770…
89	GO:0048589	developmental growth	0.0414	2.16	384	41	AT3G49110,AT3G55500,AT2G39700,AT3G63310,AT2G28620,AT1G72150,AT2G37640,AT5G60660,AT2G05520,AT4G23410,AT2G03090,AT5G19530,AT3G57670,AT1G53690,AT4G28250,AT1G56430,AT3G50660,AT1G13710,AT1G75780,AT1G10480,AT3G45960,AT5G28490,AT3G61650,AT4G30980,AT5G56540,AT2G24260,AT2G25930,AT4G34600,AT2G35350,AT5G05690,AT5G54510,AT2G06850,AT2G36880,AT3G54180,AT3G12090,AT3G03220,AT3G23090,AT5G50800,AT2G28950,AT5G54380…
90	GO:0043436	oxoacid metabolic process	5.95e-09	2.15	1015	108	AT3G52930,AT1G24100,AT5G47720,AT3G22400,AT1G79440,AT1G74090,AT1G62800,AT2G32860,AT2G37040,AT1G62560,AT5G25980,AT5G43760,AT3G02020,AT3G09260,AT1G78440,AT1G77760,AT4G26850,AT1G12630,AT2G33150,AT4G13930,AT2G34770,AT2G35120,AT1G11840,AT3G59970,AT5G67160,AT1G72330,AT3G44300,AT1G07720,AT1G66140,AT1G79550,AT1G06360,AT1G36370,AT2G32720,AT1G79530,AT1G59870,AT5G53970,AT1G56430,AT1G76680,AT4G12030,AT3G16400…
91	GO:0042221	response to chemical	4e-29	2.15	2676	284	AT3G63300,AT3G05200,AT5G66350,AT3G46090,AT5G07460,AT3G49580,AT3G24140,AT3G52930,AT2G35930,AT1G76540,AT1G31340,AT3G45930,AT5G59970,AT3G53730,AT3G46320,AT2G28740,AT5G59690,AT1G06160,AT2G28900,AT2G23950,AT3G63310,AT1G02730,AT5G44420,AT5G39020,AT3G07520,AT3G45860,AT1G79440,AT1G16060,AT3G23210,AT5G11260,AT1G20930,AT5G53590,AT1G75280,AT5G62700,AT4G14940,AT2G37040,AT5G65140,AT1G02930,AT3G47600,AT5G25980…
92	GO:0006082	organic acid metabolic process	6.46e-09	2.15	1018	108	AT3G52930,AT1G24100,AT5G47720,AT3G22400,AT1G79440,AT1G74090,AT1G62800,AT2G32860,AT2G37040,AT1G62560,AT5G25980,AT5G43760,AT3G02020,AT3G09260,AT1G78440,AT1G77760,AT4G26850,AT1G12630,AT2G33150,AT4G13930,AT2G34770,AT2G35120,AT1G11840,AT3G59970,AT5G67160,AT1G72330,AT3G44300,AT1G07720,AT1G66140,AT1G79550,AT1G06360,AT1G36370,AT2G32720,AT1G79530,AT1G59870,AT5G53970,AT1G56430,AT1G76680,AT4G12030,AT3G16400…
93	GO:0009653	anatomical structure morphogenesis	1.94e-07	2.14	897	95	AT3G24140,AT3G49110,AT4G37810,AT3G55500,AT4G00730,AT2G39700,AT5G65870,AT1G68130,AT3G63310,AT3G22400,AT4G13195,AT1G78815,AT3G04630,AT4G18640,AT3G18830,AT2G28620,AT2G25060,AT1G72150,AT1G77690,AT2G37640,AT5G60660,AT2G05520,AT2G02820,AT1G52150,AT5G13290,AT5G51600,AT2G37630,AT4G18610,AT5G46700,AT4G28490,AT2G34710,AT5G02030,AT2G42610,AT5G02600,AT2G03090,AT5G16560,AT5G25890,AT5G19530,AT3G57670,AT1G59870…
94	GO:0005976	polysaccharide metabolic process	0.0303	2.14	417	44	AT3G02210,AT5G57550,AT4G32460,AT5G09760,AT1G02730,AT3G55990,AT2G38320,AT5G26570,AT4G28490,AT3G10720,AT2G15390,AT5G57560,AT3G43270,AT1G65310,AT3G53190,AT2G01850,AT4G30270,AT4G14130,AT4G15210,AT1G67750,AT5G17420,AT5G15740,AT2G45220,AT3G19620,AT2G41850,AT4G18780,AT2G06850,AT2G23760,AT1G11580,AT5G49360,AT2G36870,AT5G65730,AT3G62660,AT1G10760,AT1G23200,AT2G26440,AT2G40320,AT3G21190,AT4G01750,AT3G27400…
95	GO:0099402	plant organ development	1.59e-08	2.13	1009	106	AT5G66350,AT4G00730,AT5G65870,AT1G68130,AT2G23950,AT2G37590,AT3G22400,AT1G79440,AT3G04630,AT2G44900,AT1G51660,AT4G18640,AT3G18830,AT2G25060,AT3G62100,AT1G77690,AT5G60660,AT5G55230,AT2G05520,AT2G42200,AT2G02820,AT1G52150,AT1G17560,AT2G22680,AT3G08640,AT5G13290,AT1G02900,AT1G62360,AT2G37630,AT3G61150,AT5G46700,AT4G28490,AT2G34710,AT2G35980,AT5G02600,AT5G03150,AT5G16560,AT5G25890,AT2G01420,AT1G79530…
96	GO:0007049	cell cycle	0.0165	2.13	457	48	AT1G80370,AT1G70210,AT1G76540,AT1G02730,AT1G20930,AT5G62700,AT5G06150,AT2G38620,AT2G28620,AT4G05190,AT5G55230,AT2G02820,AT4G34160,AT5G67600,AT5G51600,AT5G46700,AT1G20610,AT5G54670,AT3G50070,AT5G61210,AT1G77720,AT4G35620,AT4G32830,AT5G17420,AT1G75780,AT4G21270,AT3G61650,AT2G35190,AT1G06660,AT3G05330,AT4G18780,AT3G60840,AT1G76310,AT5G67270,AT3G54180,AT2G33560,AT1G69690,AT3G02930,AT3G11520,AT1G18370…
97	GO:0032787	monocarboxylic acid metabolic process	0.019	2.13	438	46	AT3G52930,AT5G47720,AT3G22400,AT1G79440,AT2G37040,AT5G43760,AT2G33150,AT2G34770,AT1G11840,AT5G67160,AT3G44300,AT1G07720,AT1G79550,AT1G06360,AT2G32720,AT1G79530,AT1G76680,AT3G04120,AT1G74030,AT1G08510,AT1G43800,AT2G43820,AT5G15530,AT5G48880,AT1G47840,AT1G13440,AT3G47340,AT3G10870,AT4G33950,AT4G37770,AT2G26560,AT2G46720,AT2G28630,AT2G05990,AT3G44310,AT5G14780,AT3G10340,AT4G39950,AT3G05020,AT2G22330…
98	GO:0006979	response to oxidative stress	0.0168	2.12	458	48	AT3G46090,AT5G06720,AT5G07460,AT5G58390,AT3G49110,AT1G75280,AT2G37040,AT1G02930,AT5G20250,AT3G08640,AT2G47180,AT3G28580,AT1G16420,AT1G20630,AT4G23140,AT5G43070,AT5G59720,AT5G19875,AT4G02380,AT2G38380,AT1G35910,AT3G04120,AT5G01820,AT3G21770,AT1G56650,AT4G21840,AT3G55280,AT5G21100,AT5G40150,AT5G51890,AT3G56240,AT1G52200,AT1G13440,AT5G12080,AT4G35770,AT1G31770,AT5G58940,AT2G38390,AT5G20230,AT4G35970…
99	GO:0048367	shoot system development	2.6e-05	2.11	729	76	AT5G66350,AT5G06720,AT3G24140,AT4G37810,AT1G68130,AT2G23950,AT1G02730,AT1G79440,AT4G13195,AT1G51660,AT2G42200,AT2G02820,AT1G52150,AT1G17560,AT3G08640,AT1G62360,AT2G37630,AT4G24540,AT3G61150,AT4G28490,AT2G34710,AT2G35980,AT5G02030,AT5G02600,AT5G16560,AT1G79530,AT3G57670,AT1G59870,AT4G02380,AT1G76680,AT3G50660,AT5G61480,AT5G03680,AT1G13710,AT4G20270,AT3G61650,AT1G53230,AT4G29900,AT1G20780,AT3G54560…
100	GO:1905392	plant organ morphogenesis	0.0479	2.11	413	43	AT4G00730,AT5G65870,AT1G68130,AT3G22400,AT3G04630,AT4G18640,AT3G18830,AT2G25060,AT1G77690,AT5G60660,AT1G52150,AT5G13290,AT2G37630,AT5G46700,AT4G28490,AT5G02600,AT5G16560,AT5G25890,AT1G59870,AT3G50660,AT5G03680,AT5G57390,AT1G67710,AT1G13710,AT1G10480,AT3G61650,AT1G53230,AT4G30980,AT5G56540,AT2G24260,AT1G31770,AT5G05690,AT3G25710,AT2G23760,AT1G25250,AT1G07880,AT4G37750,AT4G14550,AT1G73590,AT2G21050…
101	GO:0033993	response to lipid	0.000148	2.1	673	70	AT5G66350,AT3G63310,AT1G16060,AT5G11260,AT5G25980,AT2G37640,AT5G60660,AT2G05520,AT1G65690,AT2G02820,AT1G17560,AT4G23260,AT4G34160,AT2G16850,AT2G47180,AT4G24540,AT4G04740,AT1G69700,AT4G08950,AT5G57560,AT3G28580,AT4G33430,AT1G68670,AT5G46050,AT1G20630,AT4G30270,AT4G33980,AT1G74670,AT3G28210,AT5G61210,AT1G59870,AT5G58670,AT4G02380,AT3G50660,AT1G70670,AT5G01820,AT4G39070,AT3G61890,AT3G11820,AT5G11790…
102	GO:0009725	response to hormone	1.28e-09	2.05	1241	126	AT3G63300,AT5G66350,AT1G76540,AT1G31340,AT1G06160,AT2G28900,AT3G63310,AT5G44420,AT1G16060,AT5G11260,AT5G53590,AT1G20930,AT4G14940,AT3G47600,AT5G25980,AT3G62100,AT1G77690,AT2G37640,AT5G60660,AT2G05520,AT1G65690,AT2G02820,AT1G17560,AT4G23260,AT4G34160,AT3G50480,AT4G26850,AT2G16850,AT2G47180,AT4G24540,AT4G04740,AT1G69700,AT4G08950,AT5G57560,AT3G28580,AT1G63650,AT5G67160,AT4G08850,AT2G41310,AT4G33430…
103	GO:0070887	cellular response to chemical stimulus	4.77e-08	2.05	1084	110	AT3G63300,AT5G66350,AT3G46090,AT5G07460,AT3G49580,AT1G76540,AT1G06160,AT2G23950,AT3G63310,AT3G07520,AT3G23210,AT5G11260,AT1G20930,AT4G14940,AT5G20250,AT5G03350,AT4G20260,AT3G49570,AT5G42200,AT5G12140,AT2G33150,AT2G01150,AT5G57560,AT1G63650,AT4G10380,AT5G24660,AT4G08850,AT2G41310,AT4G33430,AT1G68670,AT2G15890,AT3G60320,AT1G74890,AT1G16420,AT5G15120,AT1G20630,AT4G30270,AT1G74670,AT1G59870,AT5G58670…
104	GO:0009719	response to endogenous stimulus	1.42e-09	2.04	1271	128	AT3G63300,AT5G66350,AT1G76540,AT1G31340,AT1G06160,AT2G28900,AT2G23950,AT3G63310,AT5G44420,AT3G07520,AT1G16060,AT5G11260,AT5G53590,AT1G20930,AT4G14940,AT3G47600,AT5G25980,AT3G62100,AT1G77690,AT2G37640,AT5G60660,AT2G05520,AT1G65690,AT2G02820,AT1G17560,AT4G23260,AT4G34160,AT3G50480,AT4G26850,AT2G16850,AT2G47180,AT4G24540,AT4G04740,AT1G69700,AT4G08950,AT5G57560,AT3G28580,AT1G63650,AT5G67160,AT4G08850…
105	GO:0010033	response to organic substance	1.16e-13	2.03	1704	171	AT3G63300,AT3G05200,AT5G66350,AT3G46090,AT2G35930,AT1G76540,AT1G31340,AT1G06160,AT2G28900,AT2G23950,AT3G63310,AT5G44420,AT3G07520,AT3G45860,AT1G16060,AT3G23210,AT5G11260,AT5G53590,AT1G20930,AT4G14940,AT3G47600,AT5G25980,AT3G62100,AT3G61260,AT2G33710,AT1G77690,AT2G37640,AT5G60660,AT2G05520,AT1G65690,AT2G02820,AT1G17560,AT5G03350,AT4G23260,AT4G34160,AT3G50480,AT4G20260,AT4G26850,AT2G16850,AT2G47180…
106	GO:0032870	cellular response to hormone stimulus	0.0372	2.02	492	49	AT3G63300,AT5G66350,AT1G76540,AT1G06160,AT3G63310,AT5G11260,AT1G20930,AT4G14940,AT1G63650,AT4G08850,AT2G41310,AT4G33430,AT1G74890,AT4G30270,AT1G74670,AT1G59870,AT5G58670,AT3G50660,AT1G56650,AT5G57390,AT1G67710,AT3G11820,AT5G54060,AT1G10480,AT2G03500,AT4G20270,AT1G18390,AT4G26150,AT3G57040,AT1G61660,AT5G08150,AT2G42580,AT4G33950,AT1G31770,AT2G01950,AT3G48100,AT5G54510,AT1G48630,AT1G51940,AT3G25010…
107	GO:0071495	cellular response to endogenous stimulus	0.0437	1.97	524	51	AT3G63300,AT5G66350,AT1G76540,AT1G06160,AT2G23950,AT3G63310,AT3G07520,AT5G11260,AT1G20930,AT4G14940,AT1G63650,AT4G08850,AT2G41310,AT4G33430,AT1G74890,AT4G30270,AT1G74670,AT1G59870,AT5G58670,AT3G50660,AT1G56650,AT5G57390,AT1G67710,AT3G11820,AT5G54060,AT1G10480,AT2G03500,AT4G20270,AT1G18390,AT4G26150,AT3G57040,AT1G61660,AT5G08150,AT2G42580,AT4G33950,AT1G31770,AT2G01950,AT3G48100,AT5G54510,AT1G48630…
108	GO:0005975	carbohydrate metabolic process	3.11e-05	1.96	930	90	AT3G52930,AT3G02210,AT5G57550,AT4G32460,AT5G57655,AT5G09760,AT1G22710,AT1G02730,AT3G55990,AT2G38320,AT2G32860,AT5G26570,AT1G02850,AT5G65140,AT5G25980,AT2G28760,AT3G09260,AT4G23920,AT4G26850,AT2G47180,AT1G61820,AT4G24040,AT4G28490,AT3G10720,AT2G15390,AT5G57560,AT3G43270,AT3G13750,AT1G65310,AT3G53190,AT1G79550,AT3G57260,AT2G01850,AT2G22190,AT4G30270,AT1G79530,AT4G14130,AT3G13790,AT1G35910,AT3G04120…
109	GO:0009628	response to abiotic stimulus	7.2e-15	1.94	2129	204	AT3G46090,AT5G07460,AT3G49580,AT3G49110,AT3G24140,AT1G14440,AT3G52930,AT2G35930,AT5G07100,AT3G45930,AT5G59970,AT3G53730,AT3G46320,AT2G28740,AT5G59690,AT2G28900,AT4G00730,AT1G68130,AT1G02730,AT3G07520,AT1G79440,AT1G16060,AT1G78815,AT3G55990,AT5G11260,AT2G32860,AT5G06150,AT2G37040,AT1G02930,AT3G47600,AT5G08000,AT2G21660,AT3G62100,AT5G43760,AT1G58290,AT5G20250,AT2G37640,AT2G05520,AT1G65690,AT2G02820…
110	GO:0009416	response to light stimulus	0.00337	1.93	712	68	AT3G49110,AT1G14440,AT4G00730,AT3G07520,AT1G79440,AT1G78815,AT5G11260,AT2G37040,AT5G43760,AT1G58290,AT2G37640,AT2G21650,AT1G78440,AT1G77760,AT3G08640,AT4G18610,AT3G15840,AT5G15160,AT2G42610,AT1G07720,AT1G79550,AT1G16420,AT1G20630,AT4G33980,AT4G14130,AT3G23290,AT3G12145,AT3G55370,AT4G02380,AT3G61850,AT5G23730,AT4G39070,AT3G55280,AT1G75780,AT5G06850,AT3G04510,AT5G42900,AT5G28490,AT1G18390,AT4G26150…
111	GO:0009314	response to radiation	0.00516	1.89	737	69	AT3G49110,AT1G14440,AT4G00730,AT3G07520,AT1G79440,AT1G78815,AT5G11260,AT5G06150,AT2G37040,AT5G43760,AT1G58290,AT2G37640,AT2G21650,AT1G78440,AT1G77760,AT3G08640,AT4G18610,AT3G15840,AT5G15160,AT2G42610,AT1G07720,AT1G79550,AT1G16420,AT1G20630,AT4G33980,AT4G14130,AT3G23290,AT3G12145,AT3G55370,AT4G02380,AT3G61850,AT5G23730,AT4G39070,AT3G55280,AT1G75780,AT5G06850,AT3G04510,AT5G42900,AT5G28490,AT1G18390…
112	GO:0044281	small molecule metabolic process	2.42e-08	1.88	1516	141	AT3G52930,AT5G57655,AT1G24100,AT5G47720,AT3G22400,AT1G79440,AT1G74090,AT1G62800,AT2G32860,AT2G37040,AT1G62560,AT5G25980,AT5G43760,AT3G02020,AT2G28760,AT3G09260,AT3G54470,AT1G78440,AT1G77760,AT4G23920,AT4G26850,AT1G12630,AT2G47180,AT2G33150,AT4G13930,AT2G34770,AT2G35120,AT1G11840,AT3G59970,AT5G67160,AT1G72330,AT3G44300,AT1G07720,AT1G66140,AT1G79550,AT1G06360,AT1G36370,AT2G32720,AT1G79530,AT2G35390…
113	GO:0019752	carboxylic acid metabolic process	0.00071	1.87	911	84	AT3G52930,AT5G47720,AT3G22400,AT1G79440,AT1G62800,AT2G37040,AT5G43760,AT3G02020,AT1G78440,AT4G26850,AT2G33150,AT4G13930,AT2G34770,AT2G35120,AT1G11840,AT3G59970,AT5G67160,AT1G72330,AT3G44300,AT1G07720,AT1G79550,AT1G06360,AT1G36370,AT2G32720,AT1G79530,AT5G53970,AT1G56430,AT1G76680,AT4G12030,AT3G04120,AT4G13430,AT1G65860,AT3G03910,AT5G56720,AT1G74030,AT1G08510,AT1G43800,AT4G34200,AT2G43820,AT2G46760…
114	GO:0050793	regulation of developmental process	0.0153	1.84	757	69	AT3G24140,AT1G76540,AT2G23950,AT3G63310,AT1G16060,AT3G23210,AT5G11260,AT1G20930,AT1G51660,AT2G42200,AT2G02820,AT1G52150,AT4G20260,AT5G13290,AT1G62360,AT2G38810,AT4G24540,AT5G15160,AT3G61150,AT5G46700,AT1G72180,AT5G03150,AT1G59870,AT3G12145,AT3G62020,AT5G62470,AT3G07650,AT1G33240,AT5G03680,AT4G39070,AT5G57390,AT1G67710,AT1G13710,AT2G43820,AT2G34720,AT1G10480,AT5G06850,AT3G13530,AT2G03500,AT4G20270…
115	GO:0048523	negative regulation of cellular process	0.0269	1.83	740	67	AT5G66350,AT2G18500,AT3G24140,AT3G63310,AT5G59870,AT1G14900,AT3G02830,AT1G17560,AT1G73330,AT3G62950,AT4G20260,AT1G02900,AT2G38810,AT2G37630,AT3G61150,AT2G34770,AT2G43800,AT5G02030,AT1G66140,AT2G47870,AT3G25500,AT4G33980,AT1G77720,AT5G25350,AT1G20330,AT3G61850,AT1G33240,AT4G39070,AT1G04550,AT1G75380,AT3G11820,AT2G34720,AT3G21460,AT2G03500,AT5G42900,AT4G26150,AT1G20780,AT3G54560,AT5G22090,AT5G62430…
116	GO:0048856	anatomical structure development	4.83e-16	1.82	2843	255	AT3G63300,AT5G66350,AT3G45040,AT1G73600,AT1G80370,AT5G06720,AT1G08290,AT3G49110,AT3G24140,AT1G14440,AT4G37810,AT1G31340,AT3G55500,AT4G32460,AT4G00730,AT2G39700,AT5G65870,AT1G68130,AT2G23950,AT1G66620,AT3G63310,AT2G37590,AT1G31320,AT1G02730,AT3G22400,AT1G79440,AT4G13195,AT1G78815,AT3G04630,AT5G11260,AT3G07980,AT2G44900,AT1G51660,AT4G18640,AT3G18830,AT4G14940,AT2G37040,AT1G22740,AT2G28620,AT1G78490…
117	GO:0032502	developmental process	7.8e-17	1.81	2998	268	AT3G63300,AT5G66350,AT3G45040,AT1G73600,AT1G80370,AT5G06720,AT1G08290,AT3G49110,AT3G24140,AT1G14440,AT4G37810,AT1G31340,AT3G55500,AT4G32460,AT4G00730,AT2G39700,AT5G65870,AT1G68130,AT2G23950,AT1G66620,AT3G63310,AT2G37590,AT1G31320,AT1G02730,AT3G22400,AT1G79440,AT4G13195,AT1G78815,AT3G04630,AT5G11260,AT3G07980,AT2G44900,AT1G26820,AT1G51660,AT4G18640,AT3G18830,AT4G14940,AT2G37040,AT1G22740,AT2G28620…
118	GO:0050896	response to stimulus	5.12e-35	1.78	5538	486	AT3G63300,AT3G05200,AT5G66350,AT3G46090,AT5G06720,AT4G20970,AT5G07460,AT5G58390,AT3G49580,AT3G49110,AT3G24140,AT1G14440,AT3G52930,AT5G53120,AT2G35930,AT2G20050,AT1G76540,AT5G07100,AT1G31340,AT3G23550,AT3G45930,AT5G59970,AT3G53730,AT3G46320,AT2G28740,AT5G59690,AT1G06160,AT3G59700,AT2G28900,AT4G00730,AT1G24100,AT5G44430,AT1G68130,AT2G23950,AT3G63310,AT4G14465,AT1G02730,AT5G44420,AT5G39020,AT3G07520…
119	GO:0006950	response to stress	6.36e-16	1.77	3100	271	AT3G05200,AT3G46090,AT5G06720,AT4G20970,AT5G07460,AT5G58390,AT3G49580,AT3G49110,AT5G53120,AT2G35930,AT5G07100,AT3G23550,AT3G45930,AT5G59970,AT3G53730,AT3G46320,AT2G28740,AT5G59690,AT1G06160,AT3G59700,AT2G28900,AT1G24100,AT5G44430,AT3G63310,AT4G14465,AT1G02730,AT5G44420,AT3G45860,AT1G79440,AT1G16060,AT3G55990,AT1G75280,AT4G03110,AT1G51660,AT1G07370,AT4G29050,AT1G21110,AT2G32860,AT2G37040,AT1G02930…
120	GO:0048731	system development	9.32e-08	1.75	1869	162	AT5G66350,AT5G06720,AT3G24140,AT4G37810,AT1G14440,AT1G31340,AT4G32460,AT4G00730,AT5G65870,AT1G68130,AT2G23950,AT2G37590,AT1G02730,AT3G22400,AT1G79440,AT4G13195,AT3G04630,AT2G44900,AT1G51660,AT4G18640,AT3G18830,AT2G40900,AT2G25060,AT2G21660,AT3G62100,AT1G77690,AT5G60660,AT5G55230,AT2G05520,AT2G42200,AT2G02820,AT2G21650,AT1G52150,AT1G17560,AT2G22680,AT4G34160,AT3G08640,AT5G13290,AT1G02900,AT1G62360…
121	GO:0055085	transmembrane transport	0.0355	1.75	855	74	AT3G01550,AT4G21903,AT3G23550,AT2G28900,AT3G16240,AT5G49630,AT1G77690,AT1G18880,AT5G60660,AT5G09220,AT2G16850,AT1G34580,AT4G36670,AT5G46050,AT2G01420,AT1G11260,AT3G21670,AT3G20460,AT1G64780,AT1G59870,AT4G15920,AT1G59740,AT5G54800,AT1G16390,AT5G14940,AT3G45680,AT1G80050,AT2G37900,AT3G12750,AT5G62680,AT2G30080,AT4G10310,AT2G26690,AT3G06370,AT2G37925,AT4G22790,AT1G51340,AT2G34190,AT1G08890,AT5G61520…
122	GO:0009791	post-embryonic development	5.46e-05	1.72	1482	126	AT5G66350,AT1G80370,AT5G06720,AT3G24140,AT4G37810,AT1G14440,AT1G31340,AT4G32460,AT1G68130,AT2G23950,AT3G22400,AT1G79440,AT4G13195,AT5G11260,AT2G44900,AT1G51660,AT3G18830,AT2G40900,AT2G38620,AT2G21660,AT3G62100,AT1G77690,AT5G55230,AT2G42200,AT2G02820,AT2G21650,AT1G52150,AT1G17560,AT4G34160,AT3G08640,AT1G62360,AT4G24540,AT5G15160,AT3G61150,AT4G28490,AT2G34710,AT5G02030,AT5G02600,AT3G44730,AT5G16560…
123	GO:0006468	protein phosphorylation	0.0123	1.71	1016	86	AT5G05160,AT2G20050,AT1G76540,AT2G25790,AT3G59700,AT2G23950,AT5G39020,AT3G45860,AT1G20930,AT3G07980,AT1G14370,AT1G51660,AT5G47850,AT4G18640,AT4G29050,AT1G53570,AT5G26570,AT5G67200,AT2G38620,AT4G36180,AT1G53430,AT1G15530,AT5G56460,AT4G23260,AT5G13290,AT3G17410,AT4G04740,AT4G28490,AT1G52290,AT4G08850,AT3G63280,AT4G35780,AT4G33430,AT4G08470,AT4G23140,AT3G24660,AT1G77720,AT1G53730,AT2G36570,AT5G63650…
124	GO:0007275	multicellular organism development	1.12e-09	1.7	2459	207	AT3G63300,AT5G66350,AT3G45040,AT1G73600,AT1G80370,AT5G06720,AT3G24140,AT1G14440,AT4G37810,AT1G31340,AT4G32460,AT4G00730,AT5G65870,AT1G68130,AT2G23950,AT1G66620,AT2G37590,AT1G02730,AT3G22400,AT1G79440,AT4G13195,AT3G04630,AT5G11260,AT3G07980,AT2G44900,AT1G51660,AT4G18640,AT3G18830,AT2G37040,AT1G78490,AT2G40900,AT2G38620,AT2G25060,AT2G21660,AT3G62100,AT1G77690,AT5G60660,AT5G55230,AT2G05520,AT2G42200…
125	GO:0032501	multicellular organismal process	5.51e-11	1.7	2741	230	AT3G63300,AT5G66350,AT3G45040,AT1G73600,AT1G80370,AT5G06720,AT3G24140,AT1G14440,AT4G37810,AT1G31340,AT4G32460,AT4G00730,AT5G65870,AT1G68130,AT2G23950,AT1G66620,AT1G22710,AT2G37590,AT1G02730,AT3G22400,AT1G79440,AT4G13195,AT2G14750,AT3G04630,AT5G11260,AT3G07980,AT2G44900,AT1G51660,AT4G18640,AT1G21110,AT3G18830,AT2G37040,AT1G78490,AT2G40900,AT2G38620,AT2G25060,AT2G21660,AT3G62100,AT1G72150,AT1G77690…
126	GO:0016310	phosphorylation	0.00852	1.67	1191	98	AT4G10040,AT3G52930,AT5G05160,AT2G20050,AT1G76540,AT2G25790,AT3G59700,AT2G23950,AT5G39020,AT3G45860,AT2G14750,AT1G20930,AT3G07980,AT1G14370,AT1G51660,AT5G47850,AT4G18640,AT4G29050,AT1G53570,AT5G26570,AT5G67200,AT2G38620,AT4G36180,AT1G53430,AT1G15530,AT5G56460,AT4G23260,AT5G13290,AT3G17410,AT4G04740,AT4G28490,AT1G52290,AT4G08850,AT3G63280,AT4G35780,AT4G33430,AT1G79550,AT4G08470,AT4G23140,AT3G24660…
127	GO:0009058	biosynthetic process	4.1e-09	1.63	2800	226	AT3G45040,AT1G73600,AT3G52930,AT5G53120,AT4G13990,AT3G02210,AT1G31340,AT3G24503,AT4G32460,AT4G01730,AT3G44590,AT4G00730,AT1G24100,AT5G61170,AT4G25890,AT1G02730,AT3G22400,AT2G14750,AT1G78815,AT3G55990,AT5G24150,AT1G74090,AT3G63110,AT1G07370,AT2G38320,AT1G21110,AT1G62800,AT2G37040,AT1G62560,AT5G65140,AT1G78490,AT5G47930,AT5G43760,AT1G76090,AT3G02020,AT1G58290,AT2G28760,AT2G34490,AT3G54470,AT1G17560…
128	GO:0006355	regulation of transcription, DNA-templated	4.68e-06	1.62	2176	174	AT5G66350,AT3G46090,AT2G18500,AT5G60120,AT4G20970,AT1G08290,AT3G24140,AT1G14440,AT4G24060,AT5G07100,AT1G06160,AT1G68130,AT2G37590,AT5G59870,AT1G16060,AT3G23210,AT3G55990,AT5G11260,AT5G21960,AT1G14900,AT1G07050,AT5G06710,AT3G47600,AT2G18380,AT3G62100,AT2G33710,AT1G68810,AT2G42200,AT2G02820,AT3G62950,AT1G62360,AT1G12630,AT2G38810,AT2G37630,AT1G29280,AT4G24540,AT5G65320,AT5G02030,AT1G63650,AT5G42060…
129	GO:1903506	regulation of nucleic acid-templated transcription	4.68e-06	1.62	2176	174	AT5G66350,AT3G46090,AT2G18500,AT5G60120,AT4G20970,AT1G08290,AT3G24140,AT1G14440,AT4G24060,AT5G07100,AT1G06160,AT1G68130,AT2G37590,AT5G59870,AT1G16060,AT3G23210,AT3G55990,AT5G11260,AT5G21960,AT1G14900,AT1G07050,AT5G06710,AT3G47600,AT2G18380,AT3G62100,AT2G33710,AT1G68810,AT2G42200,AT2G02820,AT3G62950,AT1G62360,AT1G12630,AT2G38810,AT2G37630,AT1G29280,AT4G24540,AT5G65320,AT5G02030,AT1G63650,AT5G42060…
130	GO:2001141	regulation of RNA biosynthetic process	6.32e-06	1.62	2178	174	AT5G66350,AT3G46090,AT2G18500,AT5G60120,AT4G20970,AT1G08290,AT3G24140,AT1G14440,AT4G24060,AT5G07100,AT1G06160,AT1G68130,AT2G37590,AT5G59870,AT1G16060,AT3G23210,AT3G55990,AT5G11260,AT5G21960,AT1G14900,AT1G07050,AT5G06710,AT3G47600,AT2G18380,AT3G62100,AT2G33710,AT1G68810,AT2G42200,AT2G02820,AT3G62950,AT1G62360,AT1G12630,AT2G38810,AT2G37630,AT1G29280,AT4G24540,AT5G65320,AT5G02030,AT1G63650,AT5G42060…
131	GO:0009889	regulation of biosynthetic process	4.93e-07	1.61	2505	199	AT5G66350,AT3G46090,AT2G18500,AT5G60120,AT4G20970,AT1G08290,AT3G24140,AT1G14440,AT4G24060,AT5G07100,AT1G06160,AT1G69410,AT1G68130,AT2G37590,AT5G59870,AT2G14750,AT1G16060,AT3G23210,AT3G55990,AT5G11260,AT5G21960,AT1G07370,AT1G14900,AT1G07050,AT5G06710,AT3G47600,AT2G18380,AT2G38620,AT3G02830,AT3G62100,AT2G33710,AT1G68810,AT2G42200,AT1G65690,AT2G02820,AT3G62950,AT1G62360,AT1G12630,AT2G38810,AT2G37630…
132	GO:0031326	regulation of cellular biosynthetic process	9.87e-07	1.6	2468	195	AT5G66350,AT3G46090,AT2G18500,AT5G60120,AT4G20970,AT1G08290,AT3G24140,AT1G14440,AT4G24060,AT5G07100,AT1G06160,AT1G69410,AT1G68130,AT2G37590,AT5G59870,AT2G14750,AT1G16060,AT3G23210,AT3G55990,AT5G11260,AT5G21960,AT1G07370,AT1G14900,AT1G07050,AT5G06710,AT3G47600,AT2G18380,AT2G38620,AT3G02830,AT3G62100,AT2G33710,AT1G68810,AT2G42200,AT1G65690,AT2G02820,AT3G62950,AT1G62360,AT1G12630,AT2G38810,AT2G37630…
133	GO:2000112	regulation of cellular macromolecule biosynthetic process	9.16e-06	1.58	2356	184	AT5G66350,AT3G46090,AT2G18500,AT5G60120,AT4G20970,AT1G08290,AT3G24140,AT1G14440,AT4G24060,AT5G07100,AT1G06160,AT1G69410,AT1G68130,AT2G37590,AT5G59870,AT1G16060,AT3G23210,AT3G55990,AT5G11260,AT5G21960,AT1G07370,AT1G14900,AT1G07050,AT5G06710,AT3G47600,AT2G18380,AT2G38620,AT3G02830,AT3G62100,AT2G33710,AT1G68810,AT2G42200,AT2G02820,AT3G62950,AT1G62360,AT1G12630,AT2G38810,AT2G37630,AT1G29280,AT4G24540…
134	GO:0010556	regulation of macromolecule biosynthetic process	7.53e-06	1.58	2369	185	AT5G66350,AT3G46090,AT2G18500,AT5G60120,AT4G20970,AT1G08290,AT3G24140,AT1G14440,AT4G24060,AT5G07100,AT1G06160,AT1G69410,AT1G68130,AT2G37590,AT5G59870,AT1G16060,AT3G23210,AT3G55990,AT5G11260,AT5G21960,AT1G07370,AT1G14900,AT1G07050,AT5G06710,AT3G47600,AT2G18380,AT2G38620,AT3G02830,AT3G62100,AT2G33710,AT1G68810,AT2G42200,AT2G02820,AT3G62950,AT1G62360,AT1G12630,AT2G38810,AT2G37630,AT1G29280,AT4G24540…
135	GO:1901576	organic substance biosynthetic process	6.17e-07	1.58	2664	208	AT3G45040,AT1G73600,AT3G52930,AT5G53120,AT4G13990,AT3G02210,AT1G31340,AT3G24503,AT4G32460,AT4G01730,AT3G44590,AT4G00730,AT1G24100,AT5G61170,AT4G25890,AT1G02730,AT3G22400,AT1G78815,AT3G55990,AT5G24150,AT1G74090,AT1G07370,AT2G38320,AT2G37040,AT1G62560,AT5G65140,AT1G78490,AT5G47930,AT5G43760,AT1G76090,AT3G02020,AT1G58290,AT2G28760,AT2G34490,AT3G54470,AT1G17560,AT1G78440,AT4G20260,AT4G26850,AT2G37630…
136	GO:0051179	localization	1.8e-05	1.56	2459	189	AT3G01550,AT4G18197,AT4G21903,AT3G23550,AT4G01730,AT2G28900,AT1G24100,AT2G40480,AT1G22710,AT4G20110,AT3G07520,AT2G37390,AT4G17970,AT3G16240,AT5G49630,AT4G25940,AT2G18370,AT2G38540,AT2G21660,AT3G61260,AT1G77690,AT3G51720,AT3G25190,AT1G18880,AT5G60660,AT5G23820,AT5G09220,AT4G20260,AT4G26850,AT2G16850,AT1G62360,AT1G21140,AT3G12740,AT3G51895,AT1G34580,AT3G08770,AT1G33340,AT2G18196,AT5G27690,AT1G72180…
137	GO:0051252	regulation of RNA metabolic process	0.000103	1.55	2277	174	AT5G66350,AT3G46090,AT2G18500,AT5G60120,AT4G20970,AT1G08290,AT3G24140,AT1G14440,AT4G24060,AT5G07100,AT1G06160,AT1G68130,AT2G37590,AT5G59870,AT1G16060,AT3G23210,AT3G55990,AT5G11260,AT5G21960,AT1G14900,AT1G07050,AT5G06710,AT3G47600,AT2G18380,AT3G62100,AT2G33710,AT1G68810,AT2G42200,AT2G02820,AT3G62950,AT1G62360,AT1G12630,AT2G38810,AT2G37630,AT1G29280,AT4G24540,AT5G65320,AT5G02030,AT1G63650,AT5G42060…
138	GO:0044249	cellular biosynthetic process	3.7e-05	1.53	2574	194	AT3G45040,AT1G73600,AT5G53120,AT4G13990,AT3G02210,AT1G31340,AT3G24503,AT4G01730,AT3G44590,AT1G24100,AT5G61170,AT4G25890,AT1G02730,AT3G22400,AT2G14750,AT1G78815,AT3G55990,AT1G74090,AT3G63110,AT1G07370,AT2G38320,AT1G21110,AT2G37040,AT1G62560,AT5G65140,AT5G47930,AT5G43760,AT3G02020,AT1G58290,AT2G28760,AT3G54470,AT1G17560,AT1G78440,AT1G77760,AT4G20260,AT4G26850,AT1G62360,AT2G37630,AT1G61820,AT4G18610…
139	GO:0019219	regulation of nucleobase-containing compound metabolic process	0.00025	1.52	2336	176	AT5G66350,AT3G46090,AT2G18500,AT5G60120,AT4G20970,AT1G08290,AT3G24140,AT1G14440,AT4G24060,AT5G07100,AT1G06160,AT1G68130,AT2G37590,AT5G59870,AT1G16060,AT3G23210,AT3G55990,AT5G11260,AT5G21960,AT1G14900,AT1G07050,AT5G06710,AT3G47600,AT2G18380,AT3G62100,AT2G33710,AT1G68810,AT2G42200,AT2G02820,AT3G62950,AT1G62360,AT1G12630,AT2G38810,AT2G37630,AT1G29280,AT4G24540,AT5G65320,AT5G02030,AT1G63650,AT5G42060…
140	GO:0031323	regulation of cellular metabolic process	2.98e-06	1.52	2966	223	AT5G66350,AT3G46090,AT1G80370,AT2G18500,AT5G60120,AT4G20970,AT1G08290,AT3G24140,AT1G14440,AT1G70210,AT4G24060,AT5G07100,AT1G06160,AT1G69410,AT1G68130,AT2G37590,AT5G59870,AT2G14750,AT1G16060,AT3G23210,AT3G55990,AT5G11260,AT5G21960,AT1G51660,AT1G07370,AT5G06150,AT1G14900,AT1G67810,AT1G22740,AT1G07050,AT5G06710,AT3G47600,AT2G18380,AT2G38620,AT3G02830,AT3G62100,AT2G33710,AT1G68810,AT2G42200,AT1G65690…
141	GO:0051234	establishment of localization	0.000449	1.52	2294	172	AT3G01550,AT4G18197,AT4G21903,AT3G23550,AT4G01730,AT2G28900,AT2G40480,AT1G22710,AT4G20110,AT3G07520,AT2G37390,AT4G17970,AT3G16240,AT5G49630,AT4G25940,AT2G18370,AT2G38540,AT2G21660,AT1G77690,AT3G51720,AT1G18880,AT5G60660,AT5G23820,AT5G09220,AT4G20260,AT2G16850,AT1G62360,AT3G12740,AT3G51895,AT1G34580,AT3G08770,AT1G33340,AT2G18196,AT5G27690,AT1G72180,AT4G14330,AT2G43800,AT5G02600,AT5G21930,AT4G10380…
142	GO:0006810	transport	0.000787	1.51	2249	168	AT3G01550,AT4G18197,AT4G21903,AT3G23550,AT4G01730,AT2G28900,AT1G22710,AT4G20110,AT3G07520,AT2G37390,AT4G17970,AT3G16240,AT5G49630,AT4G25940,AT2G18370,AT2G38540,AT2G21660,AT1G77690,AT1G18880,AT5G60660,AT5G23820,AT5G09220,AT4G20260,AT2G16850,AT1G62360,AT3G12740,AT3G51895,AT1G34580,AT3G08770,AT1G33340,AT2G18196,AT5G27690,AT1G72180,AT4G14330,AT2G43800,AT5G02600,AT5G21930,AT4G10380,AT3G16340,AT5G35200…
143	GO:0051171	regulation of nitrogen compound metabolic process	4.96e-05	1.5	2731	203	AT5G66350,AT3G46090,AT1G80370,AT2G18500,AT5G60120,AT4G20970,AT1G08290,AT3G24140,AT1G14440,AT1G70210,AT4G24060,AT5G07100,AT1G06160,AT1G69410,AT1G68130,AT2G37590,AT5G59870,AT2G14750,AT1G16060,AT3G23210,AT3G55990,AT5G11260,AT5G21960,AT1G51660,AT5G06150,AT1G14900,AT1G07050,AT5G06710,AT3G47600,AT2G18380,AT3G02830,AT3G62100,AT2G33710,AT1G68810,AT2G42200,AT2G02820,AT1G73330,AT3G62950,AT4G34160,AT1G62360…
144	GO:0080090	regulation of primary metabolic process	3.47e-05	1.5	2816	209	AT5G66350,AT3G46090,AT1G80370,AT2G18500,AT5G60120,AT4G20970,AT1G08290,AT3G24140,AT1G14440,AT1G70210,AT4G24060,AT5G07100,AT1G06160,AT1G69410,AT1G68130,AT2G37590,AT5G59870,AT2G14750,AT1G16060,AT3G23210,AT3G55990,AT5G11260,AT5G21960,AT1G51660,AT5G06150,AT1G14900,AT1G07050,AT5G06710,AT3G47600,AT2G18380,AT3G02830,AT3G62100,AT2G33710,AT1G68810,AT2G42200,AT1G65690,AT2G02820,AT1G73330,AT3G62950,AT4G34160…
145	GO:0050794	regulation of cellular process	2.94e-09	1.46	4714	340	AT3G63300,AT5G66350,AT3G46090,AT1G80370,AT2G18500,AT5G60120,AT4G20970,AT1G08290,AT3G49110,AT3G24140,AT1G14440,AT1G70210,AT4G24060,AT2G20050,AT1G76540,AT5G07100,AT1G06160,AT3G59700,AT1G69410,AT1G68130,AT3G63310,AT2G37590,AT5G59870,AT3G07520,AT2G14750,AT1G16060,AT3G23210,AT3G55990,AT5G11260,AT1G20930,AT3G07980,AT5G21960,AT3G14190,AT4G03110,AT1G51660,AT1G07370,AT1G29170,AT5G06690,AT4G14940,AT5G06150…
146	GO:0050789	regulation of biological process	8e-10	1.43	5369	380	AT3G63300,AT5G66350,AT3G46090,AT1G80370,AT2G18500,AT5G60120,AT4G20970,AT1G08290,AT3G49110,AT3G24140,AT1G14440,AT1G70210,AT4G24060,AT5G05160,AT2G20050,AT1G76540,AT5G07100,AT1G06160,AT3G59700,AT1G69410,AT1G68130,AT2G23950,AT3G63310,AT2G37590,AT5G59870,AT4G14465,AT3G07520,AT3G22400,AT2G14750,AT1G16060,AT3G23210,AT3G55990,AT5G11260,AT1G20930,AT3G07980,AT5G21960,AT3G14190,AT4G03110,AT1G14370,AT1G51660…
147	GO:0019222	regulation of metabolic process	0.000198	1.43	3316	234	AT5G66350,AT3G46090,AT1G80370,AT2G18500,AT5G60120,AT4G20970,AT1G08290,AT3G24140,AT1G14440,AT1G70210,AT4G24060,AT1G76540,AT5G07100,AT1G06160,AT1G69410,AT1G68130,AT2G37590,AT5G59870,AT2G14750,AT1G16060,AT3G23210,AT3G55990,AT5G11260,AT1G20930,AT5G21960,AT4G03110,AT1G51660,AT1G07370,AT5G06150,AT1G14900,AT1G67810,AT1G22740,AT1G07050,AT5G06710,AT3G47600,AT2G18380,AT2G38620,AT3G02830,AT3G62100,AT2G33710…
148	GO:0010468	regulation of gene expression	0.00872	1.42	2670	187	AT5G66350,AT3G46090,AT2G18500,AT5G60120,AT4G20970,AT1G08290,AT3G24140,AT1G14440,AT4G24060,AT1G76540,AT5G07100,AT1G06160,AT1G69410,AT1G68130,AT2G37590,AT5G59870,AT1G16060,AT3G23210,AT3G55990,AT5G11260,AT1G20930,AT5G21960,AT4G03110,AT1G14900,AT1G07050,AT5G06710,AT3G47600,AT2G18380,AT2G38620,AT3G02830,AT3G62100,AT2G33710,AT1G68810,AT2G42200,AT2G02820,AT3G62950,AT1G62360,AT1G77680,AT1G12630,AT2G38810…
149	GO:0065007	biological regulation	1.43e-10	1.42	5963	417	AT4G10040,AT3G63300,AT5G66350,AT3G46090,AT1G80370,AT2G18500,AT5G60120,AT4G20970,AT1G08290,AT3G49110,AT3G24140,AT1G14440,AT1G70210,AT4G24060,AT5G05160,AT2G20050,AT1G76540,AT5G07100,AT1G06160,AT3G59700,AT1G69410,AT1G68130,AT2G23950,AT3G63310,AT2G37590,AT5G59870,AT4G14465,AT3G07520,AT3G22400,AT2G14750,AT1G16060,AT3G23210,AT3G55990,AT5G11260,AT1G20930,AT3G07980,AT5G21960,AT3G14190,AT4G03110,AT3G63110…
150	GO:0051716	cellular response to stimulus	0.033	1.41	2486	173	AT3G63300,AT5G66350,AT3G46090,AT5G07460,AT3G49580,AT3G49110,AT2G20050,AT1G76540,AT5G07100,AT1G06160,AT1G24100,AT2G23950,AT3G63310,AT3G07520,AT3G23210,AT5G11260,AT1G20930,AT4G03110,AT1G51660,AT1G07370,AT4G14940,AT1G53570,AT2G38620,AT5G20250,AT3G09260,AT3G54470,AT5G03350,AT4G20260,AT1G02900,AT1G06830,AT3G49570,AT4G26850,AT5G42200,AT5G12140,AT2G33150,AT4G04740,AT3G15840,AT2G01150,AT5G57560,AT1G63650…
151	GO:0060255	regulation of macromolecule metabolic process	0.00562	1.39	3048	210	AT5G66350,AT3G46090,AT1G80370,AT2G18500,AT5G60120,AT4G20970,AT1G08290,AT3G24140,AT1G14440,AT1G70210,AT4G24060,AT1G76540,AT5G07100,AT1G06160,AT1G69410,AT1G68130,AT2G37590,AT5G59870,AT1G16060,AT3G23210,AT3G55990,AT5G11260,AT1G20930,AT5G21960,AT4G03110,AT1G51660,AT1G07370,AT5G06150,AT1G14900,AT1G07050,AT5G06710,AT3G47600,AT2G18380,AT2G38620,AT3G02830,AT3G62100,AT2G33710,AT1G68810,AT2G42200,AT2G02820…
152	GO:0009987	cellular process	1.74e-18	1.31	11931	771	AT4G10040,AT3G63300,AT3G05200,AT5G66350,AT3G45040,AT3G46090,AT1G70710,AT1G73600,AT1G80370,AT5G07460,AT3G49580,AT3G49110,AT3G24140,AT3G52930,AT4G37810,AT5G53120,AT3G01550,AT1G70210,AT4G13990,AT2G35930,AT3G02210,AT5G05160,AT2G20050,AT5G57550,AT1G76540,AT5G07100,AT2G25790,AT1G31340,AT3G55500,AT4G21903,AT3G23550,AT3G24503,AT1G06160,AT4G01730,AT3G59700,AT3G44590,AT2G28900,AT2G04780,AT4G00730,AT2G39700…
153	GO:0071704	organic substance metabolic process	0.00812	1.21	7786	466	AT3G05200,AT3G45040,AT1G73600,AT5G07460,AT3G52930,AT5G53120,AT4G13990,AT2G35930,AT3G02210,AT5G05160,AT5G57550,AT2G20050,AT1G76540,AT2G25790,AT1G31340,AT3G24503,AT4G32460,AT4G01730,AT3G59700,AT3G44590,AT5G57655,AT4G00730,AT1G24100,AT2G23950,AT5G09760,AT1G66620,AT5G61170,AT1G22710,AT4G20110,AT4G25890,AT1G02730,AT5G47720,AT5G39020,AT3G22400,AT3G45860,AT1G79440,AT1G78815,AT3G55990,AT1G20930,AT3G07980…
154	GO:0008152	metabolic process	0.00987	1.19	8604	508	AT4G10040,AT3G05200,AT3G45040,AT1G73600,AT5G07460,AT3G49110,AT3G52930,AT5G53120,AT4G13990,AT2G35930,AT3G02210,AT5G05160,AT5G57550,AT2G20050,AT1G76540,AT2G25790,AT1G31340,AT3G24503,AT4G32460,AT4G01730,AT3G59700,AT3G44590,AT5G57655,AT4G00730,AT1G24100,AT2G23950,AT5G09760,AT1G66620,AT5G61170,AT1G22710,AT4G20110,AT4G25890,AT1G02730,AT5G47720,AT4G21990,AT5G39020,AT3G22400,AT3G45860,AT1G79440,AT2G14750…
